# Supplementary material for: Understanding zoonotic pathogens and risk factors from wildlife in Southeast Asia: a systematic literature review
Source: Vet Q. 2025 Mar 10;45(1):1–17. doi: 10.1080/01652176.2025.2475990 (PMC11894755; doi:10.1080/01652176.2025.2475990)
Supplement: Supplemental Material [file TVEQ_A_2475990_SM3952.zip]

Archive with 5 entries (4 files):
- suppl_data/
- suppl_data/Supplementary Table S1.xlsx
- suppl_data/Supplementary Table S2.xlsx
- suppl_data/Supplementary Table S3.xlsx
- suppl_data/Supplementary Table S4.xlsx
