# Supplementary material for: Understanding zoonotic pathogens and risk factors from wildlife in Southeast Asia: a systematic literature review
Source: Vet Q. 2025 Mar 10;45(1):1–17. doi: 10.1080/01652176.2025.2475990 (PMC11894755; doi:10.1080/01652176.2025.2475990)
Supplement: Supplemental Material [file TVEQ_A_2475990_SM3952.zip › suppl_data/Supplementary Table S1.xlsx]

## Sheet: Sheet1
Paper code	Title	Pathogen	Pathogen type	Host species	Host class	Host order	Country	Year of sampling	Source	Sample type	Sample unit	Sample size	Number of positive	APP*	95%CI (LL)	95%CI (UL)	Diagnostic test	Author	Publish year
2	A first report of non-invasive adenovirus detection in wild Assamese macaques in Thailand	Adenovirus	Virus	Assamese macaques	Mammalia	Primates	Thailand	2016	Nature	Fecal samples	Macaques	110	8	7.3	3.4	14.3	PCR	Sukmak M et al.	2016
3	A new record of Rickettsia japonica in ticks infesting a Burmese ferret-badger in Thailand	Rickettsia spp.	Bacteria	Tick from fresh roadkill Burmese ferret-badger (Haemaphysalis hystricis)	Mammalia	Carnivora	Thailand	2019	Nature	Tick samples	Tick	16	1	6.3	0.3	32.3	PCR	Hirunkanokpun S et al.	2022
5	A survey of rodent-borne pathogens carried by wild Rattus spp. in Northern Vietnam	Hanta virus	Virus	Wild rat	Mammalia	Rodentia	Vietnam	2011	Nature	Blood samples	Rats	100	14	14	8.1	22.7	ELISA	Koma T et al.	2013
5	A survey of rodent-borne pathogens carried by wild Rattus spp. in Northern Vietnam	Hepatitis E virus	Virus	Wild rat	Mammalia	Rodentia	Vietnam	2011	Nature	Blood samples	Rats	100	23	23	15.4	32.7	ELISA	Koma T et al.	2013
5	A survey of rodent-borne pathogens carried by wild Rattus spp. in Northern Vietnam	Leptospira spp.	Bacteria	Wild rat	Mammalia	Rodentia	Vietnam	2011	Nature	Blood samples	Rats	100	22	22	14.6	31.6	ELISA	Koma T et al.	2013
5	A survey of rodent-borne pathogens carried by wild Rattus spp. in Northern Vietnam	Yersinia pestis	Parasite	Wild rat	Mammalia	Rodentia	Vietnam	2011	Nature	Blood samples	Rats	100	0	0	0	4.6	ELISA	Koma T et al.	2013
7	Antibody reaction of leptospirosis in asymptomatic feral boars, Thailand	Leptospira spp.	Bacteria	Wild boar	Mammalia	Suidae	Thailand	2009	Rescure center	Serum samples	Wild boars	58	36	62.1	48.3	74.2	MAT	Prompiram P et al.	2019
9	Bacterial communities in Haemaphysalis, Dermacentor and Amblyomma ticks collected from wild boar of an Orang Asli Community in Malaysia	Acinetobacter	Bacteria	Tick removed from the wild boar carcasses (Haemaphysalis, Dermacentor and Amblyomma)	Mammalia	Suidae	Malaysia	2014	Nature	Tick samples	Tick	72	3	4.4	1.1	12.5	PCR	Lim FS et al.	2019
9	Bacterial communities in Haemaphysalis, Dermacentor and Amblyomma ticks collected from wild boar of an Orang Asli Community in Malaysia	Actinomycetia	Bacteria	Tick removed from the wild boar carcasses (Haemaphysalis, Dermacentor and Amblyomma)	Mammalia	Suidae	Malaysia	2014	Nature	Tick samples	Tick	72	1	1.7	0.1	8.5	PCR	Lim FS et al.	2019
9	Bacterial communities in Haemaphysalis, Dermacentor and Amblyomma ticks collected from wild boar of an Orang Asli Community in Malaysia	Arthrobacter	Bacteria	Tick removed from the wild boar carcasses (Haemaphysalis, Dermacentor and Amblyomma)	Mammalia	Suidae	Malaysia	2014	Nature	Tick samples	Tick	72	1	1.7	0.1	8.5	PCR	Lim FS et al.	2019
9	Bacterial communities in Haemaphysalis, Dermacentor and Amblyomma ticks collected from wild boar of an Orang Asli Community in Malaysia	Bacillales	Bacteria	Tick removed from the wild boar carcasses (Haemaphysalis, Dermacentor and Amblyomma)	Mammalia	Suidae	Malaysia	2014	Nature	Tick samples	Tick	72	3	4.2	1.1	12.5	PCR	Lim FS et al.	2019
9	Bacterial communities in Haemaphysalis, Dermacentor and Amblyomma ticks collected from wild boar of an Orang Asli Community in Malaysia	Brevibacterium	Bacteria	Tick removed from the wild boar carcasses (Haemaphysalis, Dermacentor and Amblyomma)	Mammalia	Suidae	Malaysia	2014	Nature	Tick samples	Tick	72	1	1.2	0.1	8.5	PCR	Lim FS et al.	2019
9	Bacterial communities in Haemaphysalis, Dermacentor and Amblyomma ticks collected from wild boar of an Orang Asli Community in Malaysia	Corynebacterium	Bacteria	Tick removed from the wild boar carcasses (Haemaphysalis, Dermacentor and Amblyomma)	Mammalia	Suidae	Malaysia	2014	Nature	Tick samples	Tick	72	2	2.1	0.1	10.6	PCR	Lim FS et al.	2019
9	Bacterial communities in Haemaphysalis, Dermacentor and Amblyomma ticks collected from wild boar of an Orang Asli Community in Malaysia	Coxiella	Bacteria	Tick removed from the wild boar carcasses (Haemaphysalis, Dermacentor and Amblyomma)	Mammalia	Suidae	Malaysia	2014	Nature	Tick samples	Tick	72	12	16.6	9.3	27.7	PCR	Lim FS et al.	2019
9	Bacterial communities in Haemaphysalis, Dermacentor and Amblyomma ticks collected from wild boar of an Orang Asli Community in Malaysia	Enterobacteriaceae	Bacteria	Tick removed from the wild boar carcasses (Haemaphysalis, Dermacentor and Amblyomma)	Mammalia	Suidae	Malaysia	2014	Nature	Tick samples	Tick	72	2	2.9	0.1	10.6	PCR	Lim FS et al.	2019
9	Bacterial communities in Haemaphysalis, Dermacentor and Amblyomma ticks collected from wild boar of an Orang Asli Community in Malaysia	Erwinia	Bacteria	Tick removed from the wild boar carcasses (Haemaphysalis, Dermacentor and Amblyomma)	Mammalia	Suidae	Malaysia	2014	Nature	Tick samples	Tick	72	3	4.1	1.1	12.5	PCR	Lim FS et al.	2019
9	Bacterial communities in Haemaphysalis, Dermacentor and Amblyomma ticks collected from wild boar of an Orang Asli Community in Malaysia	Francisella	Bacteria	Tick removed from the wild boar carcasses (Haemaphysalis, Dermacentor and Amblyomma)	Mammalia	Suidae	Malaysia	2014	Nature	Tick samples	Tick	72	4	5.4	1.8	14.3	PCR	Lim FS et al.	2019
9	Bacterial communities in Haemaphysalis, Dermacentor and Amblyomma ticks collected from wild boar of an Orang Asli Community in Malaysia	Gammaproteobacteria	Bacteria	Tick removed from the wild boar carcasses (Haemaphysalis, Dermacentor and Amblyomma)	Mammalia	Suidae	Malaysia	2014	Nature	Tick samples	Tick	72	3	3.6	1.1	12.5	PCR	Lim FS et al.	2019
9	Bacterial communities in Haemaphysalis, Dermacentor and Amblyomma ticks collected from wild boar of an Orang Asli Community in Malaysia	Pseudomonas spp.	Bacteria	Tick removed from the wild boar carcasses (Haemaphysalis, Dermacentor and Amblyomma)	Mammalia	Suidae	Malaysia	2014	Nature	Tick samples	Tick	72	1	1.7	0.1	8.5	PCR	Lim FS et al.	2019
9	Bacterial communities in Haemaphysalis, Dermacentor and Amblyomma ticks collected from wild boar of an Orang Asli Community in Malaysia	Rickettsia spp.	Bacteria	Tick removed from the wild boar carcasses (Haemaphysalis, Dermacentor and Amblyomma)	Mammalia	Suidae	Malaysia	2014	Nature	Tick samples	Tick	72	7	9.1	4.3	19.6	PCR	Lim FS et al.	2019
9	Bacterial communities in Haemaphysalis, Dermacentor and Amblyomma ticks collected from wild boar of an Orang Asli Community in Malaysia	Staphylococcaceae	Bacteria	Tick removed from the wild boar carcasses (Haemaphysalis, Dermacentor and Amblyomma)	Mammalia	Suidae	Malaysia	2014	Nature	Tick samples	Tick	72	8	10.9	5.3	21.3	PCR	Lim FS et al.	2019
9	Bacterial communities in Haemaphysalis, Dermacentor and Amblyomma ticks collected from wild boar of an Orang Asli Community in Malaysia	Staphylococcus spp.	Bacteria	Tick removed from the wild boar carcasses (Haemaphysalis, Dermacentor and Amblyomma)	Mammalia	Suidae	Malaysia	2014	Nature	Tick samples	Tick	72	11	14.7	8.2	26.1	PCR	Lim FS et al.	2019
9	Bacterial communities in Haemaphysalis, Dermacentor and Amblyomma ticks collected from wild boar of an Orang Asli Community in Malaysia	Stenotrophomonas	Bacteria	Tick removed from the wild boar carcasses (Haemaphysalis, Dermacentor and Amblyomma)	Mammalia	Suidae	Malaysia	2014	Nature	Tick samples	Tick	72	2	2.1	0.1	10.6	PCR	Lim FS et al.	2019
12	Coinfection of Chlamydia spp. and herpesvirus in juvenile farmed Siamese crocodiles (Crocodylus siamensis) in Thailand	Chlamydia spp.	Bacteria	Crocodile	Reptilia	Crocodilia	Thailand	2017	Farming	Tissue samples (brain, lung, liver, heart, spleen, and intestine); pharyngeal and conjunctival swabs and conjunctival scrapes	Crocodile	138	126	91.3	85	95.2	PCR	Paungpin W et al.	2021
12	Coinfection of Chlamydia spp. and herpesvirus in juvenile farmed Siamese crocodiles (Crocodylus siamensis) in Thailand	Herpesvirus	Virus	Crocodile	Reptilia	Crocodilia	Thailand	2017	Farming	Tissue samples (brain, lung, liver, heart, spleen, and intestine); pharyngeal and conjunctival swabs and conjunctival scrapes	Crocodile	138	138	100	96.6	100	PCR	Paungpin W et al.	2021
13	Co-infection patterns of intestinal parasites in arboreal Primatess (proboscis monkeys, Nasalis larvatus) in Borneo	Ascaris spp.	Parasite	Arboreal Primatess (proboscis monkeys, Nasalis larvatus)	Mammalia	Primates	Malaysia	2012	Nature	Fecal samples	Monkeys	652	52	8	6.1	10.4	Microscopic examination	Klaus A et al.	2017
13	Co-infection patterns of intestinal parasites in arboreal Primatess (proboscis monkeys, Nasalis larvatus) in Borneo	Enterobius spp.	Parasite	Arboreal Primatess (proboscis monkeys, Nasalis larvatus)	Mammalia	Primates	Malaysia	2012	Nature	Fecal samples	Monkeys	652	33	5.1	3.6	7.1	Microscopic examination	Klaus A et al.	2017
13	Co-infection patterns of intestinal parasites in arboreal Primatess (proboscis monkeys, Nasalis larvatus) in Borneo	Strongyloides sp.	Parasite	Arboreal Primatess (proboscis monkeys, Nasalis larvatus)	Mammalia	Primates	Malaysia	2012	Nature	Fecal samples	Monkeys	652	196	30	26.6	33.8	Microscopic examination	Klaus A et al.	2017
13	Co-infection patterns of intestinal parasites in arboreal Primatess (proboscis monkeys, Nasalis larvatus) in Borneo	Strongyloides sp.	Parasite	Arboreal Primatess (proboscis monkeys, Nasalis larvatus)	Mammalia	Primates	Malaysia	2012	Nature	Fecal samples	Monkeys	652	355	54.4	50.5	58.3	Microscopic examination	Klaus A et al.	2017
13	Co-infection patterns of intestinal parasites in arboreal Primatess (proboscis monkeys, Nasalis larvatus) in Borneo	Trichuris sp.	Parasite	Arboreal Primatess (proboscis monkeys, Nasalis larvatus)	Mammalia	Primates	Malaysia	2012	Nature	Fecal samples	Monkeys	652	520	79.8	76.4	82.7	Microscopic examination	Klaus A et al.	2017
14	Comparative genomic analysis of Leptospira spp. isolated from Rattus norvegicus in Indonesia	Leptospira spp.	Bacteria	Rats (Rattus norvegicus ; Suncus murinus)	Mammalia	Rodentia	Indonesia	2019	Nature	Kidney tissues	Rats	80	25	31.3	21.6	42.7	MAT and sequencing	Koizumi N et al.	2022
22	Coronavirus testing indicates transmission risk increases along wildlife supply chains for human consumption in Viet Nam, 2013-2015	Coronavirus	Virus	Bats	Mammalia	Chiroptera	Vietnam	2013-2014	Farming	Fecal and urine samples	Bats	313	234	74.8	69.5	79.4	PCR	Huong NQ et al.	2020
22	Coronavirus testing indicates transmission risk increases along wildlife supply chains for human consumption in Viet Nam, 2013-2014	Coronavirus	Virus	Rodents	Mammalia	Rodentia	Vietnam	2013-2014	Farming	Oral swabs, tissues, feces, urine, and swabs of the pen floors (environmental samples	Rats	702	239	34.04	30.6	37.7	PCR	Huong NQ et al.	2020
26	Coxiella Detection in Ticks from Wildlife and Livestock in Malaysia	Coxiella	Bacteria	Ticks collected from porcupine carcasses (Amblyomma sp.)	Mammalia	Rodentia	Malaysia	2014-2015	Farming	Tick samples	Tick	6	6	100	51.7	100	PCR	Khoo JJ et al.	2016
26	Coxiella Detection in Ticks from Wildlife and Livestock in Malaysia	Coxiella	Bacteria	Ticks collected from wildboar carcassess (Haemaphysalis hystricis)	Mammalia	Suidae	Malaysia	2014-2015	Farming	Tick samples	Tick	19	19	100	51.7	100	PCR	Khoo JJ et al.	2016
26	Coxiella Detection in Ticks from Wildlife and Livestock in Malaysia	Coxiella	Bacteria	Ticks collected from wildboar carcassess (Dermacentor steini)	Mammalia	Suidae	Malaysia	2014-2015	Farming	Tick samples	Tick	7	2	28.6	5.1	69.7	PCR	Khoo JJ et al.	2016
26	Coxiella Detection in Ticks from Wildlife and Livestock in Malaysia	Coxiella	Bacteria	Ticks collected from wildboar carcassess (Dermacentor compactus)	Mammalia	Suidae	Malaysia	2014-2015	Farming	Tick samples	Tick	2	1	50	9.4	90.5	PCR	Khoo JJ et al.	2016
36	Detection of Borrelia burgdorferi Sensu Lato and Relapsing Fever Borrelia in Feeding Ixodes Ticks and Rodents in Sarawak, Malaysia: New Geographical Records of Borrelia yangtzensis and Borrelia miyamotoi	Borrelia spp.	Bacteria	Ticks from rodents (Ixodes)	Mammalia	Rodentia	Malaysia	2018-2019	Nature	Tick samples	Tick	32	14	43.7	26.8	62.1	PCR	Lau ACC et al.	2020
36	Detection of Borrelia burgdorferi Sensu Lato and Relapsing Fever Borrelia in Feeding Ixodes Ticks and Rodents in Sarawak, Malaysia: New Geographical Records of Borrelia yangtzensis and Borrelia miyamotoi	Borrelia spp.	Bacteria	Rodents	Mammalia	Rodentia	Malaysia	2018-2019	Nature	Spleen samples	Rodents	56	5	8.9	3.3	20.4	PCR	Lau ACC et al.	2020
38	Detection of Mycobacterium tuberculosis complex antibodies in free-ranged wild boar and wild macaques in selected districts in Selangor and reevaluation of tuberculosis serodetection in captive Asian elephants in Pahang, Peninsular Malaysia	Mycobacterium tuberculosis	Bacteria	Asian elephants	Mammalia	Elephantidae	Malaysia	2019-2020	Nature	Blood samples	Elephant	21	0	0	0	19.2	ELISA	Lekko YM et al.	2021
38	Detection of Mycobacterium tuberculosis complex antibodies in free-ranged wild boar and wild macaques in selected districts in Selangor and reevaluation of tuberculosis serodetection in captive Asian elephants in Pahang, Peninsular Malaysia	Mycobacterium tuberculosis	Bacteria	Wild macaques	Mammalia	Primates	Malaysia	2019-2020	Nature	Blood samples	Macaques	42	0	0	0	10.4	DPP® VetTB	Lekko YM et al.	2021
38	Detection of Mycobacterium tuberculosis complex antibodies in free-ranged wild boar and wild macaques in selected districts in Selangor and reevaluation of tuberculosis serodetection in captive Asian elephants in Pahang, Peninsular Malaysia	Mycobacterium tuberculosis	Bacteria	Wild boars	Mammalia	Suidae	Malaysia	2019-2020	Nature	Blood samples	Wild boars	30	5	16.7	7.3	33.5	ELISA	Lekko YM et al.	2021
39	Detection of novel coronaviruses in bats in Myanmar	Coronavirus	Virus	Wild bats	Mammalia	Chiroptera	Myanmar	2016-2018	Nature	Oral; rectal swabs; guano samples	Bats	759	48	6.3	4.7	8.4	PCR	Valitutto MT et al.	2020
40	Detection of novel polyomaviruses in fruit bats in Indonesia	Polyomaviruses	Virus	Fruit bats	Mammalia	Chiroptera	Indonesia	2012-2013	Nature	Spleen tissue	Bats	88	10	11.4	5.9	20.3	PCR	Kobayashi S et al.	2015
41	Detection of rodent-borne parasitic pathogens of wild rats in Serdang, Selangor, Malaysia: A potential threat to human health	Cryptosporidium spp.	Parasite	wild rodents	Mammalia	Rodentia	Malaysia	2018-2019	Nature	Tissue sections of the liver, brain, lungs, and muscle; fecal sample	Rodents	107	19	17.8	11.3	26.6	FECT	Tijjani M et al.	2020
41	Detection of rodent-borne parasitic pathogens of wild rats in Serdang, Selangor, Malaysia: A potential threat to human health	Entamoeba spp.	Parasite	wild rodents	Mammalia	Rodentia	Malaysia	2018-2019	Nature	Tissue sections of the liver, brain, lungs, and muscle; fecal sample	Rodents	107	16	15	9	23.4	FECT	Tijjani M et al.	2020
41	Detection of rodent-borne parasitic pathogens of wild rats in Serdang, Selangor, Malaysia: A potential threat to human health	Giardia spp.	Parasite	wild rodents	Mammalia	Rodentia	Malaysia	2018-2019	Nature	Tissue sections of the liver, brain, lungs, and muscle; fecal sample	Rodents	107	13	12.1	6.9	20.2	FECT	Tijjani M et al.	2020
41	Detection of rodent-borne parasitic pathogens of wild rats in Serdang, Selangor, Malaysia: A potential threat to human health	Hymenolepis diminuta	Parasite	wild rodents	Mammalia	Rodentia	Malaysia	2018-2019	Nature	Tissue sections of the liver, brain, lungs, and muscle; fecal sample	Rodents	107	15	14	8.3	22.4	FECT	Tijjani M et al.	2020
41	Detection of rodent-borne parasitic pathogens of wild rats in Serdang, Selangor, Malaysia: A potential threat to human health	Hymenolepis nana	Parasite	wild rodents	Mammalia	Rodentia	Malaysia	2018-2019	Nature	Tissue sections of the liver, brain, lungs, and muscle; fecal sample	Rodents	107	17	15.9	9.8	24.5	FECT	Tijjani M et al.	2020
41	Detection of rodent-borne parasitic pathogens of wild rats in Serdang, Selangor, Malaysia: A potential threat to human health	Moniliformis moniliformis	Parasite	wild rodents	Mammalia	Rodentia	Malaysia	2018-2019	Nature	Tissue sections of the liver, brain, lungs, and muscle; fecal sample	Rodents	107	16	14.9	9	23.4	FECT	Tijjani M et al.	2020
41	Detection of rodent-borne parasitic pathogens of wild rats in Serdang, Selangor, Malaysia: A potential threat to human health	Trichuris sp.	Parasite	wild rodents	Mammalia	Rodentia	Malaysia	2018-2019	Nature	Tissue sections of the liver, brain, lungs, and muscle; fecal sample	Rodents	107	11	10.2	5.5	18	FECT	Tijjani M et al.	2020
45	Development of a SYBR Green I-based real-time PCR for detection of elephant endotheliotropic herpesvirus 1 infection in Asian elephants (Elephas maximus)	Herpesvirus	Virus	elephants	Mammalia	Elephantidae	Thailand	2010-2012	Rescure center	Tissue of spleen and heart tissue, blood	Elephant	29	2	6.9	1.2	24.2	PCR	Sariya L et al.	2012
49	Distribution of bat-borne viruses and environment patterns	Astroviruses	Virus	bats	Mammalia	Chiroptera	Laos	2010-2013	Nature	Rectal swabs, oral swabs and lung samples	Bats	1997	93	4.7	3.8	5.7	PCR	Afelt A et al.	2017
49	Distribution of bat-borne viruses and environment patterns	Coronavirus	Virus	bats	Mammalia	Chiroptera	Cambodia	2010-2013	Nature	Rectal swabs, oral swabs and lung samples	Bats	1997	93	4.7	3.8	5.7	PCR	Afelt A et al.	2017
50	Diversity of coronavirus in bats from Eastern Thailand	Coronavirus	Virus	bats	Mammalia	Chiroptera	Thailand	2008-2013	Nature	Fecal, rectal swabs	Bats	629	47	7.5	5.6	9.9	PCR	Wacharapluesadee S et al.	2015
51	Diversity of mosquito species and potential arbovirus transmission in long-tailed macaque (Macaca fascicularis) breeding facilities	Arbovirus	Virus	Mosquito collection around long-tailed macaques cages	Mammalia	Primates	Indonesia	2021	Nature	Mosquitoes	Mosquitoes	1108	0	0	0	0.4	PCR	Novianto D et al.	2022
73	Evidence and potential risk factors of tuberculosis among captive Asian elephants and wildlife staff in Peninsular Malaysia	Mycobacterium spp.	Bacteria	captive Asian elephants	Mammalia	Elephantidae	Malaysia	2012-2014	Rescure center	Blood samples	Elephant	188	33	26.4	15.7	40.6	Antibodies test	Yakubu Y et al.	2016
75	Evidence for SARS-CoV-2 related coronaviruses circulating in bats and pangolins in Southeast Asia	Coronavirus	Virus	wild bats	Mammalia	Chiroptera	Thailand	2020	Rescure center	Blood samples	Bats	98	4	4.1	1.3	10.7	ELISA	Wacharapluesadee S et al.	2021
75	Evidence for SARS-CoV-2 related coronaviruses circulating in bats and pangolins in Southeast Asia	Coronavirus	Virus	wild bats	Mammalia	Chiroptera	Thailand	2020	Rescure center	Rectal swabs and blood	Bats	100	13	13	7.4	21.6	PCR	Wacharapluesadee S et al.	2021
76	Evidence of Influenza A Virus Infection in Cynomolgus Macaques, Thailand	Avian Influenza virus	Virus	cynomolgus macaques	Mammalia	Primates	Thailand	2019	Nature	Blood and rectal swabs	Macaques	672	128	19	16.2	22.3	HI	Paungpin W et al.	2022
77	Evidence of SARS-CoV-2 Related Coronaviruses Circulating in Sunda pangolins (Manis javanica) Confiscated From the Illegal Wildlife Trade in Viet Nam	SARS-related coronaviruses	Virus	civet	Mammalia	Carnivora	Vietnam	2017-2019	Farming	Fecal samples	Civets	299	0	0	0	1.6	PCR	Nga et al.	2022
77	Evidence of SARS-CoV-2 Related Coronaviruses Circulating in Sunda pangolins (Manis javanica) Confiscated From the Illegal Wildlife Trade in Viet Nam	SARS-related coronaviruses	Virus	Pangolin	Mammalia	Pholidota	Vietnam	2017-2019	Rescure center	Oral swabs, rectal swabs, and/or fresh feces specimens	pangolins	392	12	3.1	1.7	5.4	PCR	Nga et al.	2022
78	Evidence of West Nile virus infection in migratory and resident wild birds in west coast of peninsular Malaysia	West Nile Virus	Virus	Wild birds	Aves	Apodiformes	Malaysia	2016-2017	Nature	Blood samples	Wild birds	155	29	18.7	13.1	25.9	ELISA	Ain-Najwa MY et al.	2020
78	Evidence of West Nile virus infection in migratory and resident wild birds in west coast of peninsular Malaysia	West Nile Virus	Virus	Wild birds	Aves	Apodiformes	Malaysia	2016-2017	Nature	Oropharyngeal swabs	Wild birds	105	16	15.2	9.2	23.9	PCR	Ain-Najwa MY et al.	2020
81	Exposure of Primates Reservoir Hosts to Mosquito Vectors in Malaysian Borneo	Plasmodium spp.	Parasite	Macaques	Mammalia	Primates	Malaysia	2007-2010	Nature	Fecal samples	Macaques	46	17	36.9	23.6	52.5	PCR	Brown R et al.	2022
82	Exposure to Zoonotic West Nile Virus in Long-Tailed Macaques and Bats in Peninsular Malaysia	West Nile Virus	Virus	Macaques	Mammalia	Primates	Malaysia	2014-2017	Nature	Serum samples	Macaques	81	24	28.6	19.5	39.6	ELISA	Ain-Najwa MY et al.	2020
82	Exposure to Zoonotic West Nile Virus in Long-Tailed Macaques and Bats in Peninsular Malaysia	West Nile Virus	Virus	bats	Mammalia	Chiroptera	Malaysia	2014-2017	Nature	Oropharyngeal swabs; rectal swabs	Bats	41	5	12.2	4.6	27	PCR	Ain-Najwa MY et al.	2020
82	Exposure to Zoonotic West Nile Virus in Long-Tailed Macaques and Bats in Peninsular Malaysia	West Nile Virus	Virus	Macaques	Mammalia	Primates	Malaysia	2014-2017	Nature	Oropharyngeal swabs	Macaques	63	0	0	0	7.1	PCR	Ain-Najwa MY et al.	2020
84	First report of Rickettsia asembonensis in small ruminants	Rickettsia spp.	Bacteria	55 deer	Mammalia	Cervidae	Malaysia	2019	Nature	Blood samples	Deer	55	0	0	0	8.1	PCR	Low VL et al.	2022
84	First report of Rickettsia asembonensis in small ruminants	Rickettsia spp.	Bacteria	5 elephant	Mammalia	Elephantidae	Malaysia	2019	Nature	Blood samples	Elephant	5	0	0	0	53.8	PCR	Low VL et al.	2022
84	First report of Rickettsia asembonensis in small ruminants	Rickettsia spp.	Bacteria	69 equine	Mammalia	Equidae	Malaysia	2019	Nature	Blood samples	Equine	69	0	0	0	6.6	PCR	Low VL et al.	2022
84	First report of Rickettsia asembonensis in small ruminants	Rickettsia spp.	Bacteria	5 orangutan	Mammalia	Primates	Malaysia	2019	Nature	Blood samples	Orangutans	5	0	0	0	53.8	PCR	Low VL et al.	2022
84	First report of Rickettsia asembonensis in small ruminants	Rickettsia spp.	Bacteria	6 sun bears	Mammalia	Carnivora	Malaysia	2019	Nature	Blood samples	Sun bears	6	0	0	0	48.3	PCR	Low VL et al.	2022
84	First report of Rickettsia asembonensis in small ruminants	Rickettsia spp.	Bacteria	6 tiger	Mammalia	Carnivora	Malaysia	2019	Nature	Blood samples	Tigers	6	0	0	0	48.3	PCR	Low VL et al.	2022
85	First survey on seroprevalence of Japanese encephalitis in long-tailed macaques (Macaca fascicularis) in Bali, Indonesia	Japanese encephalitis virus	Virus	macaques	Mammalia	Primates	Indonesia	2019	Nature	Blood samples	Macaques	92	40	43.4	33.3	54.2	ELISA	Putra IGAA et al.	2022
86	Gastrointestinal helminth fauna of rodents from Cambodia: emphasizing the community ecology of host-parasite associations	Helminth communities	Parasite	rodents	Mammalia	Rodentia	Cambodia	2008-2014	Nature	Intestinal tracts	Rodents	569	333	58.5	54.3	62.6	Microscopic examination	Chaisiri K et al.	2016
87	Gastrointestinal parasites of zoonotic importance observed in the wild, urban, and captive populations of non-human Primatess in Malaysia	Gastrointestinal parasites (Helminths and protozoans)	Parasite	Non-human Primatess	Mammalia	Primates	Malaysia	2012-2013	Nature	Fecal samples and large intestine)	Primates	308	276	89.6	85.5	92.7	Microscopic examination	Adrus M et al.	2018
88	Genetic characterization of nodular worm infections in Asian Apes	Oesophagostomum spp.	Parasite	orangutan; gibbon	Mammalia	Primates	Indonesia	2004-2011	Nature	Fecal samples	Orangutan; gibbon	55	37	67.3	53.2	78.9	Microscopic examination	Yalcindag E et al.	2021
88	Genetic characterization of nodular worm infections in Asian Apes	Oesophagostomum spp.	Parasite	orangutan; gibbon	Mammalia	Primates	Indonesia	2004-2011	Nature	Fecal samples	Orangutan; gibbon	55	27	49.1	35.5	62.8	PCR	Yalcindag E et al.	2021
89	Genetic diversity and expanded host range of astroviruses detected in small mammals in Singapore	Astroviruses	Virus	rats, shrews, and squirrels	Mammalia	Rodentia	Singapore	2011-2014	Nature	Oropharyngeal swabs and rectal swabs	Rats, shrews, and squirrels	625	93	14.9	12.2	18	PCR	Neves ES et al.	2021
91	Genetic diversity of coronaviruses in bats in Lao PDR and Cambodia	Coronavirus	Virus	bats	Mammalia	Chiroptera	Laos and Cambodia	2010-2013	Nature	Oral swabs and rectal swabs	Bats	1965	93	4.7	3.9	5.8	PCR	Lacroix A et al.	2016
92	Genetic diversity of Duffy binding protein 2 region II of Plasmodium cynomolgi from wild macaques in Peninsular Malaysia	Plasmodium spp.	Parasite	wild macaques	Mammalia	Primates	Malaysia	2019-2021	Nature	Blood samples	Macaques	152	146	96.1	91.2	98.4	PCR	Latif ENM et al.	2022
93	Helminth communities in murid rodents from southern and northern localities in Lao PDR: the role of habitat and season	Helminth communities	Parasite	murid rodents	Mammalia	Rodentia	Laos	unknown	Nature	Intestinal tracts	Rodents	404	266	65.8	61	70.4	Microscopic examination	Pakdeenarong N et al.	2013
94	High Diversity and Novel Enteric Viruses in Fecal Viromes of Healthy Wild and Captive Thai Cynomolgus Macaques (Macaca fascicularis)	Adenovirus	Virus	Macaques	Mammalia	Primates	Thailand	2016	Farming	Fecal swab	Captive macaques	43	1	2.3	0.1	13.8	PCR	Sawaswong V et al.	2019
94	High Diversity and Novel Enteric Viruses in Fecal Viromes of Healthy Wild and Captive Thai Cynomolgus Macaques (Macaca fascicularis)	Adenovirus	Virus	Macaques	Mammalia	Primates	Thailand	2016	Nature	Fecal swab	Macaques	35	4	11.4	3.7	27.7	PCR	Sawaswong V et al.	2019
94	High Diversity and Novel Enteric Viruses in Fecal Viromes of Healthy Wild and Captive Thai Cynomolgus Macaques (Macaca fascicularis)	Anellovirus	Virus	Macaques	Mammalia	Primates	Thailand	2016	Farming	Fecal swab	Captive macaques	43	11	25.6	14	41.5	PCR	Sawaswong V et al.	2019
94	High Diversity and Novel Enteric Viruses in Fecal Viromes of Healthy Wild and Captive Thai Cynomolgus Macaques (Macaca fascicularis)	Anellovirus	Virus	Macaques	Mammalia	Primates	Thailand	2016	Nature	Fecal swab	Macaques	35	1	2.9	0.1	16.6	PCR	Sawaswong V et al.	2019
94	High Diversity and Novel Enteric Viruses in Fecal Viromes of Healthy Wild and Captive Thai Cynomolgus Macaques (Macaca fascicularis)	Calicivirus	Virus	Macaques	Mammalia	Primates	Thailand	2016	Farming	Fecal swab	Captive macaques	43	1	2.3	0.1	13.8	PCR	Sawaswong V et al.	2019
94	High Diversity and Novel Enteric Viruses in Fecal Viromes of Healthy Wild and Captive Thai Cynomolgus Macaques (Macaca fascicularis)	Herpesvirus	Virus	Macaques	Mammalia	Primates	Thailand	2016	Farming	Fecal swab	Captive macaques	43	1	2.3	0.1	13.8	PCR	Sawaswong V et al.	2019
94	High Diversity and Novel Enteric Viruses in Fecal Viromes of Healthy Wild and Captive Thai Cynomolgus Macaques (Macaca fascicularis)	Papillomavirus	Virus	Macaques	Mammalia	Primates	Thailand	2016	Farming	Fecal swab	Captive macaques	43	1	2.3	0.1	13.8	PCR	Sawaswong V et al.	2019
94	High Diversity and Novel Enteric Viruses in Fecal Viromes of Healthy Wild and Captive Thai Cynomolgus Macaques (Macaca fascicularis)	Parvovirus	Virus	Macaques	Mammalia	Primates	Thailand	2016	Farming	Fecal swab	Captive macaques	43	4	9.3	3	23.1	PCR	Sawaswong V et al.	2019
94	High Diversity and Novel Enteric Viruses in Fecal Viromes of Healthy Wild and Captive Thai Cynomolgus Macaques (Macaca fascicularis)	Parvovirus	Virus	Macaques	Mammalia	Primates	Thailand	2016	Nature	Fecal swab	Macaques	35	14	40	23.4	57.8	PCR	Sawaswong V et al.	2019
94	High Diversity and Novel Enteric Viruses in Fecal Viromes of Healthy Wild and Captive Thai Cynomolgus Macaques (Macaca fascicularis)	Picornaviruses	Virus	Macaques	Mammalia	Primates	Thailand	2016	Farming	Fecal swab	Captive macaques	43	3	7	1.8	20.1	PCR	Sawaswong V et al.	2019
94	High Diversity and Novel Enteric Viruses in Fecal Viromes of Healthy Wild and Captive Thai Cynomolgus Macaques (Macaca fascicularis)	Picornaviruses	Virus	Macaques	Mammalia	Primates	Thailand	2016	Nature	Fecal swab	Macaques	35	2	5.7	0.1	20.5	PCR	Sawaswong V et al.	2019
96	Infection of Rodents by Orientia tsutsugamushi, the Agent of Scrub Typhus in Relation to Land Use in Thailand	Orientia tsutsugamushi	Bacteria	rodents	Mammalia	Rodentia	Thailand	2008-2009	Nature	Tissue of spleen	Rodents	387	9	2.3	1.1	4.5	PCR	Chaisiri K et al.	2017
96	Infection of Rodents by Orientia tsutsugamushi, the Agent of Scrub Typhus in Relation to Land Use in Thailand	Orientia tsutsugamushi	Bacteria	shrews	Mammalia	Scandentia	Thailand	2008-2009	Nature	Tissue of spleen	Shrews	387	9	2.3	1.1	4.5	PCR	Chaisiri K et al.	2017
97	Influence of age and body condition on astrovirus infection of bats in Singapore: An evolutionary and epidemiological analysis	Astroviruses	Virus	bats	Mammalia	Chiroptera	Singapore	2011-2015	Nature	Oral swabs and rectal swabs	Bats	169	93	55.02	47.2	62.6	PCR	Mendenhall IH et al.	2017
99	Intestinal Parasites and the Occurrence of Zoonotic Giardia duodenalis Genotype in Captive Gibbons at Krabokkoo Wildlife Breeding Center, Thailand	Cryptosporidium spp.	Parasite	Gibbons	Mammalia	Primates	Thailand	2013	Farming	Fecal samples	Captive gibbons	55	0	0	0	8.1	PCR	Tangtrongsup S et al.	2019
99	Intestinal Parasites and the Occurrence of Zoonotic Giardia duodenalis Genotype in Captive Gibbons at Krabokkoo Wildlife Breeding Center, Thailand	Giardia spp.	Parasite	Gibbons	Mammalia	Primates	Thailand	2013	Farming	Fecal samples	Captive gibbons	55	1	1.8	0.1	9.7	PCR	Tangtrongsup S et al.	2019
99	Intestinal Parasites and the Occurrence of Zoonotic Giardia duodenalis Genotype in Captive Gibbons at Krabokkoo Wildlife Breeding Center, Thailand	Strongyloides sp.	Parasite	Gibbons	Mammalia	Primates	Thailand	2013	Farming	Fecal samples	Captive gibbons	55	7	12.7	5.7	25.1	PCR	Tangtrongsup S et al.	2019
100	Isolation and identification of bacterial populations of zoonotic importance from captive non-venomous snakes in Malaysia	Aeromonas spp.	Bacteria	Anacoda	Reptilia	Squamata	Malaysia	2008-2012	Nature	Tissue of lung, liver, heart, kindey, oesophagus, lymph node, stomach, spinal cord, spleen, intestine	Anacoda	22	8	36.4	18	59.2	Culture	Abba Y et al.	2017
100	Isolation and identification of bacterial populations of zoonotic importance from captive non-venomous snakes in Malaysia	Aeromonas spp.	Bacteria	Python	Reptilia	Squamata	Malaysia	2008-2012	Nature	Tissue of lung, liver, heart, kindey, oesophagus, lymph node, stomach, spinal cord, spleen, intestine	Python	139	25	18	12.1	25.6	Culture	Abba Y et al.	2017
100	Isolation and identification of bacterial populations of zoonotic importance from captive non-venomous snakes in Malaysia	Alcaligenes faecalis	Bacteria	Anacoda	Reptilia	Squamata	Malaysia	2008-2012	Nature	Tissue of lung, liver, heart, kindey, oesophagus, lymph node, stomach, spinal cord, spleen, intestine	Anacoda	22	2	9	1.6	30.6	Culture	Abba Y et al.	2017
100	Isolation and identification of bacterial populations of zoonotic importance from captive non-venomous snakes in Malaysia	Citrobacter freundii	Bacteria	Anacoda	Reptilia	Squamata	Malaysia	2008-2012	Nature	Tissue of lung, liver, heart, kindey, oesophagus, lymph node, stomach, spinal cord, spleen, intestine	Anacoda	22	2	9	1.6	30.6	Culture	Abba Y et al.	2017
100	Isolation and identification of bacterial populations of zoonotic importance from captive non-venomous snakes in Malaysia	Escherichia coli	Bacteria	Anacoda	Reptilia	Squamata	Malaysia	2008-2012	Nature	Tissue of lung, liver, heart, kindey, oesophagus, lymph node, stomach, spinal cord, spleen, intestine	Anacoda	22	2	9	1.6	30.6	Culture	Abba Y et al.	2017
100	Isolation and identification of bacterial populations of zoonotic importance from captive non-venomous snakes in Malaysia	Escherichia coli	Bacteria	Python	Reptilia	Squamata	Malaysia	2008-2012	Nature	Tissue of lung, liver, heart, kindey, oesophagus, lymph node, stomach, spinal cord, spleen, intestine	Python	139	16	11.5	6.9	18.3	Culture	Abba Y et al.	2017
100	Isolation and identification of bacterial populations of zoonotic importance from captive non-venomous snakes in Malaysia	Klebsiella pneumoniae	Bacteria	Python	Reptilia	Squamata	Malaysia	2008-2012	Nature	Tissue of lung, liver, heart, kindey, oesophagus, lymph node, stomach, spinal cord, spleen, intestine	Python	139	9	6.5	3.2	12.3	Culture	Abba Y et al.	2017
100	Isolation and identification of bacterial populations of zoonotic importance from captive non-venomous snakes in Malaysia	Proteus mirabilis	Bacteria	Anacoda	Reptilia	Squamata	Malaysia	2008-2012	Nature	Tissue of lung, liver, heart, kindey, oesophagus, lymph node, stomach, spinal cord, spleen, intestine	Anacoda	22	2	9	1.6	30.6	Culture	Abba Y et al.	2017
100	Isolation and identification of bacterial populations of zoonotic importance from captive non-venomous snakes in Malaysia	Pseudomonas spp.	Bacteria	Python	Reptilia	Squamata	Malaysia	2008-2012	Nature	Tissue of lung, liver, heart, kindey, oesophagus, lymph node, stomach, spinal cord, spleen, intestine	Python	139	21	15.1	9.8	22.4	Culture	Abba Y et al.	2017
100	Isolation and identification of bacterial populations of zoonotic importance from captive non-venomous snakes in Malaysia	Salmonella spp.	Bacteria	Boa	Reptilia	Squamata	Malaysia	2008-2012	Nature	Tissue of lung, liver, heart, kindey, oesophagus, lymph node, stomach, spinal cord, spleen, intestine	Boa	10	3	30	8.1	64.6	Culture	Abba Y et al.	2017
103	Longitudinal study of age-specific pattern of coronavirus infection in Lyle's flying fox (Pteropus lylei) in Thailand	Coronavirus	Virus	wild bats	Mammalia	Chiroptera	Thailand	2012	Nature	Rectal swabs	Bats	367	68	18.5	14.8	23	PCR	Wacharapluesadee S et al.	2018
104	Macacine Herpesvirus 1 in Long-Tailed Macaques, Malaysia, 2009-2011	Herpesvirus	Virus	Long-Tailed Macaques	Mammalia	Primates	Malaysia	2009-2011	Nature	Blood; oropharyngeal swab; urogenital swab samples	Long-Tailed Macaques	149	73	49	44.8	52.3	ELISA	Lee MH et al.	2015
104	Macacine Herpesvirus 1 in Long-Tailed Macaques, Malaysia, 2009-2011	Herpesvirus	Virus	Long-Tailed Macaques	Mammalia	Primates	Malaysia	2009-2011	Nature	Blood; oropharyngeal swab; urogenital swab samples	Long-Tailed Macaques	392	154	39.3	34.5	44.3	PCR	Lee MH et al.	2015
105	Malaria parasites in macaques in Thailand stump-tailed macaques (Macaca arctoides) are new natural hosts for Plasmodium knowlesi, Plasmodium inui, Plasmodium coatneyi and Plasmodium fieldi	Plasmodium spp.	Parasite	macaques	Mammalia	Primates	Thailand	2017-2019	Nature	Blood samples	Nonhuman Primates	93	27	29	20.3	39.5	PCR	Fungfuang W et al.	2020
106	Management of Entamoeba histolytica in the non-human Primatess at the Singapore Zoo	Entamoeba histolytica	Parasite	non‑human Primatess	Mammalia	Primates	Singapore	2017	Nature	Fecal samples	Nonhuman Primates	158	50	31.6	24.6	39.6	PCR	Heng Y et al.	2021
107	Marked genomic heterogeneity of rat hepatitis E virus strains in Indonesia demonstrated on a full-length genome analysis	Hepatitis E virus	Virus	wild rats	Mammalia	Rodentia	Indonesia	2012	Nature	Serum samples	Rats	369	137	37.1	32.2	42.3	ELISA	Mulyanto et al.	2013
107	Marked genomic heterogeneity of rat hepatitis E virus strains in Indonesia demonstrated on a full-length genome analysis	Hepatitis E virus	Virus	wild rats	Mammalia	Rodentia	Indonesia	2012	Nature	Serum samples	Rats	369	97	26.3	21.9	31.1	PCR	Mulyanto et al.	2013
108	Molecular characterization of Nipah virus from Pteropus hypomelanus in Southern Thailand	Nipah virus	Virus	wild bats	Mammalia	Chiroptera	Thailand	2010-2011	Nature	Urine samples	Bats	184	5	2.7	1	6.6	PCR	Wacharapluesadee S et al.	2016
109	Molecular characterization of pathogenic Leptospira sp. in small mammals captured from the human leptospirosis suspected areas of Selangor state, Malaysia	Leptospira spp.	Bacteria	small mammals	Mammalia	Rodentia	Malaysia	2016-2017	Nature	Kidney tissues	Small wild mammals	266	38	10.9	7.5	15.4	PCR	Azhari NN et al.	2018
110	Molecular detection of Anaplasma spp. in pangolins (Manis javanica) and wild boars (Sus scrofa) in Peninsular Malaysia	Anaplasma spp.	Bacteria	Pangolin	Mammalia	Pholidota	Malaysia	2013 - 2015	Nature	Blood samples	pangolins	15	8	53.3	27.4	77.7	PCR	Koh FX et al.	2016
110	Molecular detection of Anaplasma spp. in pangolins (Manis javanica) and wild boars (Sus scrofa) in Peninsular Malaysia	Anaplasma spp.	Bacteria	wild boar	Mammalia	Suidae	Malaysia	2013 - 2015	Nature	Blood samples	Wild boars	10	7	70	35.4	91.9	PCR	Koh FX et al.	2016
111	Molecular Detection of Bartonella quintana among Long-Tailed Macaques (Macaca fascicularis) in Thailand	Bartonella spp.	Bacteria	long-tailed macaques	Mammalia	Primates	Thailand	2016-2018	Nature	Blood samples	Long-Tailed Macaques	856	1	0.1	0.06	0.07	PCR	Sricharern W et al.	2021
112	Molecular detection of Bartonella spp. in Malaysian small flying foxes (Pteropus hypomelanus)	Bartonella spp.	Bacteria	small flying foxes	Mammalia	Carnivora	Malaysia	2016	Nature	Blood samples	Foxes	30	2	6.67	1.2	23.5	PCR	Hou SL et al.	2017
113	Molecular detection of Entamoeba histolytica and Entamoeba dispar infection among wild rats in Kuala Lumpur, Malaysia	Entamoeba spp.	Parasite	wild rats	Mammalia	Rodentia	Malaysia	2013	Nature	Fecal samples	Rats	137	12	8.7	4.8	15.1	PCR	Lau YL et al.	2014
114	Molecular Epidemiological Survey of Leptospira Infection of Wild Rodents in the Urban Settlement of Cambodia	Leptospira spp.	Bacteria	Wild Rodents	Mammalia	Rodentia	Cambodia	2013-2014	Nature	Kidneys and bladders tissue	Rodents	163	20	12.3	7.8	18.5	PCR	Kudo Y et al.	2018
115	Molecular Evidence of Sarcocystis Species Infecting Reptiles in Peninsular Malaysia	Sarcocystis spp.	Parasite	Wild snakes	Reptilia	Squamata	Malaysia	2015-2016	Nature	Fecal samples	Snakes	54	15	27.8	16.9	41.9	PCR	Mohd Fadil NF	2018
116	Molecular identification and genetic diversity of Bartonella spp. in 24 bat species from Thailand	Bartonella spp.	Bacteria	bats	Mammalia	Chiroptera	Thailand	2018-2020	Nature	Blood samples	Bats	459	115	25.1	21.2	29.3	PCR	Poofery J	2021
117	Molecular identification of Cryptosporidium spp. in seagulls, pigeons, dogs, and cats in Thailand	Cryptosporidium spp.	Parasite	Pigeons	Aves	Columbiformes	Thailand	2010-2012	Nature	Fecal samples	Pigeons	70	10	14.3	7.4	25.2	PCR	Koompapong K	2014
117	Molecular identification of Cryptosporidium spp. in seagulls, pigeons, dogs, and cats in Thailand	Cryptosporidium spp.	Parasite	Seagulls	Aves	Charadriiformes	Thailand	2010-2012	Nature	Fecal samples	Seagulls	910	140	15.4	13.1	17.9	PCR	Koompapong K	2014
118	Molecular identification of the strongyloid nematode Oesophagostomum aculeatum in the Asian wild elephant Elephas maximus	Oesophagostomum spp.	Parasite	wild elephants	Mammalia	Elephantidae	Thailand	2013	Rescure center	Fecal samples	Elephants	45	40	93.3	80.7	98.3	PCR	Phuphisut O	2015
119	Molecular investigation of Anaplasma spp. in domestic and wildlife animals in Peninsular Malaysia	Anaplasma spp.	Bacteria	deer	Mammalia	Cervidae	Malaysia	2017	Farming	Blood samples	Deer	78	33	10.9	7.7	15.1	PCR	Koh FX	2018
120	Morphological characteristics of microfilariae in blood smears of the common treeshrew Tupaia glis (Mammalia: Scandentia) in Gemas, Negeri Sembilan, Malaysia	Filaria	Parasite	common treeshrews	Mammalia	Scandentia	Malaysia	2016	Nature	Blood smear; skin snip	Treeshrews	6	2	33.3	6	75.9	Microscopic examination	Mat Udin AS et al.	2020
122	Movements of Indian Flying Fox in Myanmar as a Guide to Human-Bat Interface Sites	Coronavirus	Virus	bats	Mammalia	Chiroptera	Myanmar	2018	Nature	Oral swabs and rectal swabs	Bats	29	0	0	0	14.6	PCR	McEvoy JF et al.	2021
123	Multiple-locus variable-number tandem repeat analysis of Leptospira interrogans and Leptospira borgpetersenii isolated from small feral and wild mammals in East Asia	Leptospira borgpetersenii	Bacteria	small wild mammals	Mammalia	Wild mammals	Philippines and Vietnam	1997-2012	Nature	Kidney tissues	Small wild mammals	110	13	11.8	6.7	19.7	PCR	Koizumi N et al.	2015
123	Multiple-locus variable-number tandem repeat analysis of Leptospira interrogans and Leptospira borgpetersenii isolated from small feral and wild mammals in East Asia	Leptospira interrogans	Bacteria	small wild mammals	Mammalia	Wild mammals	Philippines and Vietnam	1997-2012	Nature	Kidney tissues	Small wild mammals	110	24	21.8	14.7	30.9	PCR	Koizumi N et al.	2015
124	Mycobacterium Tuberculosis and Avium Complex Investigation among Malaysian Free-Ranging Wild Boar and Wild Macaques at Wildlife-Livestock-Human Interface	Mycobacterium tuberculosis	Bacteria	Wild macaques	Mammalia	Primates	Malaysia	2019-2020	Nature	Blood samples; organ tissues	Macaques	30	0	0	0	11.4	PCR	Lekko YM et al.	2021
124	Mycobacterium Tuberculosis and Avium Complex Investigation among Malaysian Free-Ranging Wild Boar and Wild Macaques at Wildlife-Livestock-Human Interface	Mycobacterium tuberculosis	Bacteria	Malaysian Free-Ranging Wild Boar	Mammalia	Suidae	Malaysia	2019-2020	Nature	Blood samples; organ tissues	Wild boars	12	9	75	46.8	91.1	PCR	Lekko YM et al.	2021
124	Mycobacterium Tuberculosis and Avium Complex Investigation among Malaysian Free-Ranging Wild Boar and Wild Macaques at Wildlife-Livestock-Human Interface	Mycobacterium avium	Bacteria	Wild macaques	Mammalia	Primates	Malaysia	2019-2020	Nature	Blood samples; organ tissues	Macaques	30	10	33	19.2	51.2	PCR	Lekko YM et al.	2021
124	Mycobacterium Tuberculosis and Avium Complex Investigation among Malaysian Free-Ranging Wild Boar and Wild Macaques at Wildlife-Livestock-Human Interface	Mycobacterium avium	Bacteria	Malaysian Free-Ranging Wild Boar	Mammalia	Suidae	Malaysia	2019-2020	Nature	Blood samples; organ tissues	Wild boars	12	11	91	64.6	98.5	PCR	Lekko YM et al.	2021
125	Natural Plasmodium infection in wild macaques of three states in peninsular Malaysia	Plasmodium spp.	Parasite	wild macaques	Mammalia	Primates	Malaysia	2016	Nature	Blood samples	Macaques	103	27	26.2	18.3	36	Microscopic examination	Amir A	2020
125	Natural Plasmodium infection in wild macaques of three states in peninsular Malaysia	Plasmodium spp.	Parasite	wild macaques	Mammalia	Primates	Malaysia	2016	Nature	Blood samples	Macaques	103	64	62.1	52	71.4	PCR	Amir A	2020
126	No Evidence of Coronaviruses or Other Potentially Zoonotic Viruses in Sunda pangolins (Manis javanica) Entering the Wildlife Trade via Malaysia	Coronavirus	Virus	Sunda pangolins	Mammalia	Pholidota	Malaysia	2009-2019	Nature	Throat and rectal swabs	Sunda pangolins	334	0	0	0	1.4	PCR	Lee J et al.	2020
126	No Evidence of Coronaviruses or Other Potentially Zoonotic Viruses in Sunda pangolins (Manis javanica) Entering the Wildlife Trade via Malaysia	Filoviruses	Virus	Sunda pangolins	Mammalia	Pholidota	Malaysia	2009-2019	Nature	Throat and rectal swabs	Sunda pangolins	334	0	0	0	1.4	PCR	Lee J et al.	2020
126	No Evidence of Coronaviruses or Other Potentially Zoonotic Viruses in Sunda pangolins (Manis javanica) Entering the Wildlife Trade via Malaysia	Flaviviruses	Virus	Sunda pangolins	Mammalia	Pholidota	Malaysia	2009-2019	Nature	Throat and rectal swabs	Sunda pangolins	334	0	0	0	1.4	PCR	Lee J et al.	2020
126	No Evidence of Coronaviruses or Other Potentially Zoonotic Viruses in Sunda pangolins (Manis javanica) Entering the Wildlife Trade via Malaysia	Orthomyxoviruses	Virus	Sunda pangolins	Mammalia	Pholidota	Malaysia	2009-2019	Nature	Throat and rectal swabs	Sunda pangolins	334	0	0	0	1.4	PCR	Lee J et al.	2020
126	No Evidence of Coronaviruses or Other Potentially Zoonotic Viruses in Sunda pangolins (Manis javanica) Entering the Wildlife Trade via Malaysia	Paramyxoviruses	Virus	Sunda pangolins	Mammalia	Pholidota	Malaysia	2009-2019	Nature	Throat and rectal swabs	Sunda pangolins	334	0	0	0	1.4	PCR	Lee J et al.	2020
127	No Exchange of Picornaviruses in Vietnam between Humans and Animals in a High-Risk Cohort with Close Contact despite High Prevalence and Diversity	Picornaviruses	Virus	bats	Mammalia	Chiroptera	Vietnam	2012-2016	Nature	Fecal samples	Bats	179	120	67	59.6	73.8	PCR	Lu L et al.	2021
127	No Exchange of Picornaviruses in Vietnam between Humans and Animals in a High-Risk Cohort with Close Contact despite High Prevalence and Diversity	Picornaviruses	Virus	monkeys	Mammalia	Primates	Vietnam	2012-2016	Nature	Fecal samples	Monkeys	3	0	0	0	69	PCR	Lu L et al.	2021
127	No Exchange of Picornaviruses in Vietnam between Humans and Animals in a High-Risk Cohort with Close Contact despite High Prevalence and Diversity	Picornaviruses	Virus	rats	Mammalia	Rodentia	Vietnam	2012-2016	Nature	Fecal samples	Rats	315	73	23.2	18.7	28.3	PCR	Lu L et al.	2021
127	No Exchange of Picornaviruses in Vietnam between Humans and Animals in a High-Risk Cohort with Close Contact despite High Prevalence and Diversity	Picornaviruses	Virus	wild boars	Mammalia	Suidae	Vietnam	2012-2016	Nature	Fecal samples	Wild boars	15	0	0	0	25.3	PCR	Lu L et al.	2021
128	Nonhuman Primates retroviruses from Cambodia: High simian foamy virus prevalence, identification of divergent STLV-1 strains and no evidence of SIV infection	Simian foamy virus	Virus	Nonhuman Primates	Mammalia	Primates	Cambodia	2006-2007	Nature	Blood samples	Nonhuman Primates	118	53	44.9	35.8	54.3	Luminex Multiple Analyte Profiling (xMAP) assay	Ahidjo a et al.	2013
128	Nonhuman Primates retroviruses from Cambodia: High simian foamy virus prevalence, identification of divergent STLV-1 strains and no evidence of SIV infection	Simian T-lymphotropic virus	Virus	Nonhuman Primates	Mammalia	Primates	Cambodia	2006-2007	Nature	Blood samples	Nonhuman Primates	118	4	3.4	1.1	9	PCR	Ahidjo a et al.	2013
129	Occurrence of gastrointestinal nematodes in captive nonhuman Primatess at Matang Wildlife Centre, Sarawak	Ascaris spp.	Parasite	Nonhuman Primates	Mammalia	Primates	Thailand	2015	Rescure center	Fecal samples	Nonhuman Primates	45	10	22.2	11.7	37.4	Faecal flotation and sedimentation	Teo SZ et al.	2019
129	Occurrence of gastrointestinal nematodes in captive nonhuman Primatess at Matang Wildlife Centre, Sarawak	Capillaria sp.	Parasite	Nonhuman Primates	Mammalia	Primates	Thailand	2015	Rescure center	Fecal samples	Nonhuman Primates	45	1	2.2	0.1	13.2	Faecal flotation and sedimentation	Teo SZ et al.	2019
129	Occurrence of gastrointestinal nematodes in captive nonhuman Primatess at Matang Wildlife Centre, Sarawak	Heterakis sp.	Parasite	Nonhuman Primates	Mammalia	Primates	Thailand	2015	Rescure center	Fecal samples	Nonhuman Primates	45	1	2.2	0.1	13.2	Faecal flotation and sedimentation	Teo SZ et al.	2019
129	Occurrence of gastrointestinal nematodes in captive nonhuman Primatess at Matang Wildlife Centre, Sarawak	Hookworm sp.	Parasite	Nonhuman Primates	Mammalia	Primates	Thailand	2015	Rescure center	Fecal samples	Nonhuman Primates	45	1	2.2	0.1	13.2	Faecal flotation and sedimentation	Teo SZ et al.	2019
129	Occurrence of gastrointestinal nematodes in captive nonhuman Primatess at Matang Wildlife Centre, Sarawak	Oesophagostomum spp.	Parasite	Nonhuman Primates	Mammalia	Primates	Thailand	2015	Rescure center	Fecal samples	Nonhuman Primates	45	7	15.6	7	30.1	Faecal flotation and sedimentation	Teo SZ et al.	2019
129	Occurrence of gastrointestinal nematodes in captive nonhuman Primatess at Matang Wildlife Centre, Sarawak	Rhabditis spp.	Parasite	Nonhuman Primates	Mammalia	Primates	Thailand	2015	Rescure center	Fecal samples	Nonhuman Primates	45	1	2.2	0.1	13.2	Faecal flotation and sedimentation	Teo SZ et al.	2019
129	Occurrence of gastrointestinal nematodes in captive nonhuman Primatess at Matang Wildlife Centre, Sarawak	Strongyloides sp.	Parasite	Nonhuman Primates	Mammalia	Primates	Thailand	2015	Rescure center	Fecal samples	Nonhuman Primates	45	18	40	26.1	55.6	Faecal flotation and sedimentation	Teo SZ et al.	2019
129	Occurrence of gastrointestinal nematodes in captive nonhuman Primatess at Matang Wildlife Centre, Sarawak	Trichuris sp. 1	Parasite	Nonhuman Primates	Mammalia	Primates	Thailand	2015	Rescure center	Fecal samples	Nonhuman Primates	45	6	13.33	5.5	27.5	Faecal flotation and sedimentation	Teo SZ et al.	2019
129	Occurrence of gastrointestinal nematodes in captive nonhuman Primatess at Matang Wildlife Centre, Sarawak	Trichuris sp. 2	Parasite	Nonhuman Primates	Mammalia	Primates	Thailand	2015	Rescure center	Fecal samples	Nonhuman Primates	45	1	2.2	0.1	13.2	Faecal flotation and sedimentation	Teo SZ et al.	2019
129	Occurrence of gastrointestinal nematodes in captive nonhuman Primatess at Matang Wildlife Centre, Sarawak	Trichuris sp. 3	Parasite	Nonhuman Primates	Mammalia	Primates	Thailand	2015	Rescure center	Fecal samples	Nonhuman Primates	45	4	8.9	2.9	22.1	Faecal flotation and sedimentation	Teo SZ et al.	2019
129	Occurrence of gastrointestinal nematodes in captive nonhuman Primatess at Matang Wildlife Centre, Sarawak	Trichuris sp. 4	Parasite	Nonhuman Primates	Mammalia	Primates	Thailand	2015	Rescure center	Fecal samples	Nonhuman Primates	45	1	2.2	0.1	13.2	Faecal flotation and sedimentation	Teo SZ et al.	2019
130	Overview of avian influenza virus in urban feral pigeons in Bangkok, Thailand	Avian Influenza virus	Virus	urban feral pigeons	Aves	Columbiformes	Thailand	2013	Nature	Serum samples	Feral pigeons	458	32	7	4.9	9.8	HI	Prompiram P et al.	2022
130	Overview of avian influenza virus in urban feral pigeons in Bangkok, Thailand	Avian Influenza virus	Virus	urban feral pigeons	Aves	Columbiformes	Thailand	2013	Nature	Tracheal and cloacal swabs	Feral pigeons	404	0	0	0	1.1	PCR	Prompiram P et al.	2022
135	Parasite community structure in sympatric Bornean Primatess	Trematoda	Parasite	Primatess	Mammalia	Primates	Thailand	2014-2017	Rescure center	Fecal samples	Primates	315	2	0.6	0.1	2.5	PCR	Frias L et al.	2021
135	Parasite community structure in sympatric Bornean Primatess	Trichuris sp.	Parasite	Primatess	Mammalia	Primates	Thailand	2014-2017	Rescure center	Fecal samples	Primates	315	153	48.5	42.9	54.3	PCR	Frias L et al.	2021
144	Plasmodium knowlesi and other malaria parasites in long-tailed macaques from the Philippines	Plasmodium spp.	Parasite	long-tailed macaques	Mammalia	Primates	Philippines	2017	Rescure center	Blood samples	Long-Tailed Macaques	95	45	47.4	37.1	57.8	PCR	Gamalo LE	2019
150	Possible transmission of Strongyloides fuelleborni between working Southern pig-tailed macaques (Macaca nemestrina) and their owners in Southern Thailand: Molecular identification and diversity	Strongyloides sp.	Parasite	pig-tailed macaques	Mammalia	Primates	Thailand	2018	Nature	Fecal samples	Pig-tailed macaques	45	23	51.1	36	66.1	PCR	Penchom J et al.	2020
154	Potentially zoonotic helminthiases of murid rodents from the Indo-Chinese peninsula: impact of habitat and the risk of human infection	Helminth communities	Parasite	murid rodents	Mammalia	Rodentia	Thailand	2008-2012	Nature	Intestinal tissues	Rodents	2478	735	29.7	27.9	31.5	Microscopic examination	Chaisiri K et al.	2015
162	Presence of Recombinant Bat Coronavirus GCCDC1 in Cambodian Bats	Coronavirus	Virus	bats	Mammalia	Chiroptera	Cambodia	2010	Nature	Oral swabs and rectal swabs	Bats	10	4	0.4	13.7	72.6	PCR	Zhu F et al.	2022
164	Prevalence of Cryptosporidium spp., Enterocytozoon bieneusi, Encephalitozoon spp. and Giardia intestinalis in Wild, Semi-Wild and Captive Orangutans (Pongo abelii and Pongo pygmaeus) on Sumatra and Borneo, Indonesia	Cryptosporidium spp.	Parasite	Wild, Semi -Wild and Captive Orangutans	Mammalia	Primates	Indonesia	2002-2011	Nature	Fecal samples	Orangutans	298	21	7	4.5	10.7	PCR	Mynářová A et al.	2016
164	Prevalence of Cryptosporidium spp., Enterocytozoon bieneusi, Encephalitozoon spp. and Giardia intestinalis in Wild, Semi-Wild and Captive Orangutans (Pongo abelii and Pongo pygmaeus) on Sumatra and Borneo, Indonesia	Encephalitozoon spp.	Parasite	Wild, Semi -Wild and Captive Orangutans	Mammalia	Primates	Indonesia	2002-2011	Nature	Fecal samples	Orangutans	298	8	2.6	1.3	5.4	PCR	Mynářová A et al.	2016
164	Prevalence of Cryptosporidium spp., Enterocytozoon bieneusi, Encephalitozoon spp. and Giardia intestinalis in Wild, Semi-Wild and Captive Orangutans (Pongo abelii and Pongo pygmaeus) on Sumatra and Borneo, Indonesia	Enterocytozoon bieneus	Parasite	Wild, Semi -Wild and Captive Orangutans	Mammalia	Primates	Indonesia	2002-2011	Nature	Fecal samples	Orangutans	298	6	2	0.8	4.5	PCR	Mynářová A et al.	2016
164	Prevalence of Cryptosporidium spp., Enterocytozoon bieneusi, Encephalitozoon spp. and Giardia intestinalis in Wild, Semi-Wild and Captive Orangutans (Pongo abelii and Pongo pygmaeus) on Sumatra and Borneo, Indonesia	Giardia spp.	Parasite	Wild, Semi -Wild and Captive Orangutans	Mammalia	Primates	Indonesia	2002-2011	Nature	Fecal samples	Orangutans	298	1	0.3	0.02	2.2	PCR	Mynářová A et al.	2016
166	Prevalence of leptospiral DNA among wild rodents from a selected area in Beguk Dam Labis, Segamat, Johor, Malaysia	Leptospira spp.	Bacteria	wild rodents	Mammalia	Rodentia	Malaysia	2009	Nature	Blood samples	Rodents	69	9	13	6.5	23.8	PCR	Latifah I et al.	2012
167	Prevalence of parasites in working pig-tailed Macaques (Macaca nemestrina) in Kelantan, Malaysia	Anatrichosoma sp.	Parasite	Pig-tailed Macaques	Mammalia	Primates	Malaysia	2016-2017	Nature	Fecal samples	Macaques	21	2	10	1.7	31.8	Faecal flotation and sedimentation	Choong SS	2018
167	Prevalence of parasites in working pig-tailed Macaques (Macaca nemestrina) in Kelantan, Malaysia	Capillaria sp.	Parasite	Pig-tailed Macaques	Mammalia	Primates	Malaysia	2016-2017	Nature	Fecal samples	Macaques	21	1	5	0.2	25.9	Faecal flotation and sedimentation	Choong SS	2018
167	Prevalence of parasites in working pig-tailed Macaques (Macaca nemestrina) in Kelantan, Malaysia	Filaria	Parasite	Pig-tailed Macaques	Mammalia	Primates	Malaysia	2016-2017	Nature	Blood samples	Macaques	30	1	3.3	0.2	19.1	Blood smear	Choong SS	2018
167	Prevalence of parasites in working pig-tailed Macaques (Macaca nemestrina) in Kelantan, Malaysia	Paramphistomum sp.	Parasite	Pig-tailed Macaques	Mammalia	Primates	Malaysia	2016-2017	Nature	Fecal samples	Macaques	21	3	14	3.8	37.4	Faecal flotation and sedimentation	Choong SS	2018
167	Prevalence of parasites in working pig-tailed Macaques (Macaca nemestrina) in Kelantan, Malaysia	Pedicinus sp.	Parasite	Pig-tailed Macaques	Mammalia	Primates	Malaysia	2016-2017	Nature	Hair pluck	Macaques	30	9	30	154	49.6	Microscopic examination	Choong SS	2018
167	Prevalence of parasites in working pig-tailed Macaques (Macaca nemestrina) in Kelantan, Malaysia	Strongyloides sp.	Parasite	Pig-tailed Macaques	Mammalia	Primates	Malaysia	2016-2017	Nature	Fecal samples	Macaques	21	2	10	1.7	31.8	Faecal flotation and sedimentation	Choong SS	2018
167	Prevalence of parasites in working pig-tailed Macaques (Macaca nemestrina) in Kelantan, Malaysia	Trichostrongylus sp.	Parasite	Pig-tailed Macaques	Mammalia	Primates	Malaysia	2016-2017	Nature	Fecal samples	Macaques	21	5	24	9.1	47.5	Faecal flotation and sedimentation	Choong SS	2018
167	Prevalence of parasites in working pig-tailed Macaques (Macaca nemestrina) in Kelantan, Malaysia	Trichuris sp.	Parasite	Pig-tailed Macaques	Mammalia	Primates	Malaysia	2016-2017	Nature	Fecal samples	Macaques	21	8	38	18.9	61.3	Faecal flotation and sedimentation	Choong SS	2018
168	Prevalence of simian malaria parasites in macaques of Singapore	Plasmodium spp.	Parasite	long-tailed and pig-tailed macaques	Mammalia	Primates	Singapore	2009-2017	Nature	Blood samples	Macaques	1039	305	29.4	26.6	32.2	PCR	Li MI	2021
182	Rat trade and leptospirosis: Molecular epidemiology of Leptospira species in rats exported from Cambodia to Vietnam	Leptospira spp.	Bacteria	rats	Mammalia	Rodentia	Cambodia and Vietnam	2019	Farming	Kidney tissues	Rats	72	28	38.9	27.8	51.1	PCR	Koizumi N et al.	2021
191	Revisiting the Pneumocystis host specificity paradigm and transmission ecology in wild Southeast Asian rodents	Pneumocystis spp.	Parasite	rodents	Mammalia	Rodentia	Thailand, Cambodia, Laos, Philippines	2011-2015	Nature	Lung samples	Rodents	731	319	43.6	40	47.3	PCR	Alice L et al.	2021
192	Rickettsiae exposure related to habitats of the oriental house rat (Rattus tanezumi, Temminck, 1844) in Salaya suburb, Thailand	Rickettsia spp.	Bacteria	rodents	Mammalia	Rodentia	Thailand	2015-2016	Nature	Serum samples	Rodents	237	185	78	72.1	83	Antibodies test	Prompiram P et al.	2020
193	Rodent-Human Interface: Behavioral Risk Factors and Leptospirosis in a Province in the Central Region of Thailand	Leptospira spp.	Bacteria	Primates	Mammalia	Primates	Thailand	2019		Serum samples	Primates	372	169	45.5	4.3	50.6	ELISA	Suwannarong K et al.	2022
193.1	Rodents and Risk in the Mekong Delta of Vietnam: Seroprevalence of Selected Zoonotic Viruses in Rodents and Humans	Cowpox virus	Virus	rodents	Mammalia	Rodentia	Vietnam	2012-2013	market	Blood samples	Rats	275	3	1.1	0.3	3.4	Antibodies test	Van Cuong N et al.	2015
193.1	Rodents and Risk in the Mekong Delta of Vietnam: Seroprevalence of Selected Zoonotic Viruses in Rodents and Humans	Flaviviruses	Virus	rodents	Mammalia	Rodentia	Vietnam	2012-2013	market	Blood samples	Rats	275	15	5.5	3.2	9	Antibodies test	Van Cuong N et al.	2015
193.1	Rodents and Risk in the Mekong Delta of Vietnam: Seroprevalence of Selected Zoonotic Viruses in Rodents and Humans	Hanta virus	Virus	rodents	Mammalia	Rodentia	Vietnam	2012-2013	market	Blood samples	Rats	275	19	6.9	4.3	10.8	Antibodies test	Van Cuong N et al.	2015
193.1	Rodents and Risk in the Mekong Delta of Vietnam: Seroprevalence of Selected Zoonotic Viruses in Rodents and Humans	Hanta virus	Virus	rodents	Mammalia	Rodentia	Vietnam	2012-2013	market	Blood samples	Rats	275	1	0.4	0.02	2.3	PCR	Van Cuong N et al.	2015
193.1	Rodents and Risk in the Mekong Delta of Vietnam: Seroprevalence of Selected Zoonotic Viruses in Rodents and Humans	Lymphocytic choriomeningitis virus	Virus	rodents	Mammalia	Rodentia	Vietnam	2012-2013	market	Blood samples	Rats	275	1	0.4	0.02	2.3	Antibodies test	Van Cuong N et al.	2015
193.1	Rodents and Risk in the Mekong Delta of Vietnam: Seroprevalence of Selected Zoonotic Viruses in Rodents and Humans	Parechoviruses	Virus	rodents	Mammalia	Rodentia	Vietnam	2012-2013	market	Blood samples	Rats	275	0	0	0	1.7	Antibodies test	Van Cuong N et al.	2015
194	Rodents as a Source of Salmonella Contamination in Wet Markets in Thailand	Salmonella spp.	Bacteria	rodents	Mammalia	Rodentia	Thailand	2014	market	Muscle samples	Rodents	54	110	49.1	39.4	58.8	PCR	Ribas A et al.	2016
196	Salmonella in Retail Food and Wild Birds in Singapore-Prevalence, Antimicrobial Resistance, and Sequence Types	Salmonella spp.	Bacteria	wild birds	Aves	Wild bird	Singapore	2010-2015	Nature	Fecal samples	Birds	1510	15	0.99	0.6	1.7	Culture	Aung KT et al.	2019
197	Salmonella isolates from wild-caught Tokay geckos (Gekko gecko) imported to the U.S. from Indonesia	Salmonella spp.	Bacteria	Gecko	Reptilia	Squamata	Indonesia	2009	Farming	Fecal samples	Reptile	110	88	80	71.1	86.8	Culture	Smith KF et al.	2012
201	Serologic evidence of pandemic (H1N1) 2009 virus infection in camel and Eld's deer, Thailand	Avian Influenza virus	Virus	Camels	Mammalia	Cervidae	Thailand	2013-2014	Zoo	Serum samples	Camel	42	1	2.4	0.1	14.1	HI	Nidom CA et al.	2021
201	Serologic evidence of pandemic (H1N1) 2009 virus infection in camel and Eld's deer, Thailand	Avian Influenza virus	Virus	deers	Mammalia	Cervidae	Thailand	2013-2014	Zoo	Serum samples	Deer	13	2	15.4	2.47	46.3	HI	Nidom CA et al.	2021
203	Serological evidence of Ebola virus infection in Indonesian orangutans	Ebola virus	Virus	Bornean orangutans	Mammalia	Primates	Indonesia	2005-2006	unknown	Serum samples	Primates	353	65	18.4	14.6	22.9	ELISA	Chaiwattanarungruengpaisan S et al.	2012
203	Serological evidence of Ebola virus infection in Indonesian orangutans	Marburg virus	Virus	Bornean orangutans	Mammalia	Primates	Indonesia	2005-2006	unknown	Serum samples	Primates	353	6	1.7	0.7	3.8	ELISA	Chaiwattanarungruengpaisan S et al.	2012
204	Serological evidence of influenza virus infection in captive wild felids, Thailand	Avian Influenza virus	Virus	captive wild felid	Mammalia	Carnivora	Thailand	2011-2015	Farming	Serum samples	Captive felid	196	20	10.2	6.5	15.5	ELISA	Sangkachai N et al.	2019
205	Seroprevalence of Dengue, Zika, and Chikungunya Viruses in Wild Monkeys in Thailand	Chikungunya virus	Virus	wild monkeys	Mammalia	Primates	Thailand	2018 - 2019	Nature	Serum samples	Macaques	62	0	0	0	7.3	PCR	Tongthainan D et al.	2020
205	Seroprevalence of Dengue, Zika, and Chikungunya Viruses in Wild Monkeys in Thailand	Chikungunya virus	Virus	wild monkeys	Mammalia	Primates	Thailand	2018 - 2019	Nature	Serum samples	Macaques	62	1	1.6	0.1	9.8	PRNT90	Tongthainan D et al.	2020
205	Seroprevalence of Dengue, Zika, and Chikungunya Viruses in Wild Monkeys in Thailand	Dengue virus	Virus	wild monkeys	Mammalia	Primates	Thailand	2018 - 2019	Nature	Serum samples	Macaques	62	0	0	0	7.3	PCR	Tongthainan D et al.	2020
205	Seroprevalence of Dengue, Zika, and Chikungunya Viruses in Wild Monkeys in Thailand	Dengue virus	Virus	wild monkeys	Mammalia	Primates	Thailand	2018 - 2019	Nature	Serum samples	Macaques	62	19	30.6	19.9	43.8	PRNT90	Tongthainan D et al.	2020
205	Seroprevalence of Dengue, Zika, and Chikungunya Viruses in Wild Monkeys in Thailand	Zika virus	Virus	wild monkeys	Mammalia	Primates	Thailand	2018 - 2019	Nature	Serum samples	Macaques	62	0	0	0	7.3	PCR	Tongthainan D et al.	2020
205	Seroprevalence of Dengue, Zika, and Chikungunya Viruses in Wild Monkeys in Thailand	Zika virus	Virus	wild monkeys	Mammalia	Primates	Thailand	2018 - 2019	Nature	Serum samples	Macaques	62	6	9.6	4	20.5	PRNT90	Tongthainan D et al.	2020
207	Simian adenoviruses: Molecular and serological survey in monkeys and humans in Thailand	Adenovirus	Virus	monkeys	Mammalia	Primates	Thailand	2013-2019	Nature	Fecal samples, rectal swabs	Long-Tailed Macaques	210	70	33.3	27.1	40.2	PCR	Kosoltanapiwat N et al.	2022
208	Simian malaria in wild macaques: first report from Hulu Selangor district, Selangor, Malaysia	Plasmodium spp.	Parasite	wild macaques	Mammalia	Primates	Malaysia	2014	Nature	Blood samples	Macaques	70	35	50	38.6	61.4	PCR	Akter R	2015
217	Surveillance for Ebola Virus in Wildlife, Thailand	Ebola virus	Virus	bats	Mammalia	Chiroptera	Thailand	2011-2013	Nature	Saliva, urine, and serum	Bats	699	0	0	0	0.7	ELISA and PCR	Wacharapluesadee S et al.	2015
217	Surveillance for Ebola Virus in Wildlife, Thailand	Ebola virus	Virus	macaques	Mammalia	Primates	Thailand	2011-2013	Nature	Saliva, urine, and serum	Macaques	50	0	0	0	8.9	PCR	Wacharapluesadee S et al.	2015
226	The characterization of low pathogenic avian influenza viruses isolated from wild birds in northern Vietnam from 2006 to 2009	Avian Influenza virus	Virus	wilds birds	Aves	Wild bird	Vietnam	2006-2009	Nature	Throat and cloacal secretion specimen_x0002_	Wild birds	651	18	2.8	1.7	4.4	PCR	Hiroki T et al.	2013
236	The importance of wild gecko as a source of human Salmonella infection	Salmonella spp.	Bacteria	wild geckos	Reptilia	Squamata	Vietnam	2016	Nature	Fecal samples	Geckos	101	24	23.8	16.1	33.5	Culture	Nguyen KT et al.	2018
248	Trichinella infection in wild boars and synanthropic rats in northwest Vietnam	Trichinella spp.	Parasite	rats	Mammalia	Rodentia	Vietnam	2010-2013	Nature	Muscle samples, serum samples	Rats	820	23	2.8	1.8	4.2	PCR	Thi NV et al.	2014
248	Trichinella infection in wild boars and synanthropic rats in northwest Vietnam	Trichinella spp.	Parasite	wild boars	Mammalia	Suidae	Vietnam	2010-2013	Nature	Muscle samples, serum samples	Wild boars	62	2	3.2	0.8	4.8	PCR	Thi NV et al.	2014
253	Two decades of one health surveillance of Nipah virus in Thailand	Nipah virus	Virus	Wild bats	Mammalia	Chiroptera	Thailand	2002-2020	Nature	Urine samples	Bats	2500	139	5.6	4.7	6.5	PCR	Wacharapluesadee S et al.	2021
254	Viral seroprevalence in northern pig-tailed macaques (Macaca leonina) derived from Ho Chi Minh City, Vietnam	Adenovirus	Virus	pig-tailed macaques	Mammalia	Primates	Vietnam	2014	Nature	Blood samples	Primates	90	3	3.3	0.9	10.1	Antigen	Zhang MX et al.	2016
254	Viral seroprevalence in northern pig-tailed macaques (Macaca leonina) derived from Ho Chi Minh City, Vietnam	Chikungunya virus	Virus	pig-tailed macaques	Mammalia	Primates	Vietnam	2014	Nature	Blood samples	Primates	90	48	53.3	42.6	63.8	Antibody	Zhang MX et al.	2016
254	Viral seroprevalence in northern pig-tailed macaques (Macaca leonina) derived from Ho Chi Minh City, Vietnam	Dengue virus	Virus	pig-tailed macaques	Mammalia	Primates	Vietnam	2014	Nature	Blood samples	Primates	90	9	10	5	18.6	Antibody	Zhang MX et al.	2016
254	Viral seroprevalence in northern pig-tailed macaques (Macaca leonina) derived from Ho Chi Minh City, Vietnam	Epstein-Barr virus	Virus	pig-tailed macaques	Mammalia	Primates	Vietnam	2014	Nature	Blood samples	Primates	90	41	45.6	35.1	56.4	Antibody	Zhang MX et al.	2016
254	Viral seroprevalence in northern pig-tailed macaques (Macaca leonina) derived from Ho Chi Minh City, Vietnam	Hepatitis A virus	Virus	pig-tailed macaques	Mammalia	Primates	Vietnam	2014	Nature	Blood samples	Primates	90	0	0	0	5.1	Antibody	Zhang MX et al.	2016
254	Viral seroprevalence in northern pig-tailed macaques (Macaca leonina) derived from Ho Chi Minh City, Vietnam	Hepatitis B virus	Virus	pig-tailed macaques	Mammalia	Primates	Vietnam	2014	Nature	Blood samples	Primates	90	0	0	0	5.1	HBsAb, HBsAg, HBeAg	Zhang MX et al.	2016
254	Viral seroprevalence in northern pig-tailed macaques (Macaca leonina) derived from Ho Chi Minh City, Vietnam	Hepatitis C virus	Virus	pig-tailed macaques	Mammalia	Primates	Vietnam	2014	Nature	Blood samples	Primates	90	0	0	0	5.1	Antibody	Zhang MX et al.	2016
254	Viral seroprevalence in northern pig-tailed macaques (Macaca leonina) derived from Ho Chi Minh City, Vietnam	Hepatitis E virus	Virus	pig-tailed macaques	Mammalia	Primates	Vietnam	2014	Nature	Blood samples	Primates	90	9	10	5	18.6	Antibody	Zhang MX et al.	2016
254	Viral seroprevalence in northern pig-tailed macaques (Macaca leonina) derived from Ho Chi Minh City, Vietnam	Herpesvirus	Virus	pig-tailed macaques	Mammalia	Primates	Vietnam	2014	Nature	Blood samples	Primates	90	45	50	39.9	60.1	Antigen	Zhang MX et al.	2016
254	Viral seroprevalence in northern pig-tailed macaques (Macaca leonina) derived from Ho Chi Minh City, Vietnam	Japanese encephalitis virus	Virus	pig-tailed macaques	Mammalia	Primates	Vietnam	2014	Nature	Blood samples	Primates	90	7	7.8	3.4	15.9	Antibody	Zhang MX et al.	2016
254	Viral seroprevalence in northern pig-tailed macaques (Macaca leonina) derived from Ho Chi Minh City, Vietnam	Measles virus	Virus	pig-tailed macaques	Mammalia	Primates	Vietnam	2014	Nature	Blood samples	Primates	90	53	58.9	48	59	Antibody	Zhang MX et al.	2016
254	Viral seroprevalence in northern pig-tailed macaques (Macaca leonina) derived from Ho Chi Minh City, Vietnam	Monkeypox virus	Virus	pig-tailed macaques	Mammalia	Primates	Vietnam	2014	Nature	Blood samples	Primates	90	53	58.9	48	69	Antibody	Zhang MX et al.	2016
254	Viral seroprevalence in northern pig-tailed macaques (Macaca leonina) derived from Ho Chi Minh City, Vietnam	Rabies virus	Virus	pig-tailed macaques	Mammalia	Primates	Vietnam	2014	Nature	Blood samples	Primates	90	9	10	5	18.6	Antibody	Zhang MX et al.	2016
254	Viral seroprevalence in northern pig-tailed macaques (Macaca leonina) derived from Ho Chi Minh City, Vietnam	Rhesus cytomegalovirus	Virus	pig-tailed macaques	Mammalia	Primates	Vietnam	2014	Nature	Blood samples	Primates	90	53	58.9	48	59	Antigen	Zhang MX et al.	2016
254	Viral seroprevalence in northern pig-tailed macaques (Macaca leonina) derived from Ho Chi Minh City, Vietnam	Rotavirus	Virus	pig-tailed macaques	Mammalia	Primates	Vietnam	2014	Nature	Blood samples	Primates	90	43	47.8	37.2	58.5	Antigen	Zhang MX et al.	2016
254	Viral seroprevalence in northern pig-tailed macaques (Macaca leonina) derived from Ho Chi Minh City, Vietnam	Simian foamy virus	Virus	pig-tailed macaques	Mammalia	Primates	Vietnam	2014	Nature	Blood samples	Primates	90	51	56.7	45.8	66.9	Antibody	Zhang MX et al.	2016
254	Viral seroprevalence in northern pig-tailed macaques (Macaca leonina) derived from Ho Chi Minh City, Vietnam	Simian immunodeficiency virus	Virus	pig-tailed macaques	Mammalia	Primates	Vietnam	2014	Nature	Blood samples	Primates	90	0	0	0	5.1	Antibody	Zhang MX et al.	2016
254	Viral seroprevalence in northern pig-tailed macaques (Macaca leonina) derived from Ho Chi Minh City, Vietnam	Simian T-lymphotropic virus	Virus	pig-tailed macaques	Mammalia	Primates	Vietnam	2014	Nature	Blood samples	Primates	90	48	53.3	42.6	63.8	Antibody	Zhang MX et al.	2016
254	Viral seroprevalence in northern pig-tailed macaques (Macaca leonina) derived from Ho Chi Minh City, Vietnam	Simian type-D retrovirus	Virus	pig-tailed macaques	Mammalia	Primates	Vietnam	2014	Nature	Blood samples	Primates	90	48	53.3	42.6	63.8	Antibody	Zhang MX et al.	2016
254	Viral seroprevalence in northern pig-tailed macaques (Macaca leonina) derived from Ho Chi Minh City, Vietnam	Simian varicella virus	Virus	pig-tailed macaques	Mammalia	Primates	Vietnam	2014	Nature	Blood samples	Primates	90	53	58.9	48	59	Antibody	Zhang MX et al.	2016
260	Wild geckos considered as the natural reservoir of Salmonella Weltevreden in Southeast Asian countries	Salmonella spp.	Bacteria	Wild geckos	Reptilia	Squamata	Thailand, Cambodia, and Vietnam	2012-2015	Nature	Fecal samples	Geckos	1318	293	22.2	20	24.6	Enrichment broths and agar plating	Nguyen KT et al.	2021
261	Wild-Caught and Farm-Reared Amphibians are Important Reservoirs of Salmonella, A Study in North-East Thailand	Salmonella spp.	Bacteria	Frogs	Amphibia	Anura	Thailand	2014	Farming	Large intestine samples	Frog	97	67	69.07	58.9	78.1	Culture	Ribas A et al.	2017
270	Zoonotic pathogens survey in free-living long-tailed macaques in Thailand	Hepatitis B virus	Virus	long-tailed macaques	Mammalia	Primates	Thailand	2020	Nature	Blood and oropharyngeal swabs	Long-Tailed Macaques	649	2	0.3	0.05	1.2	PCR	Kaewchot S et al.	2022
270	Zoonotic pathogens survey in free-living long-tailed macaques in Thailand	Plasmodium spp.	Parasite	long-tailed macaques	Mammalia	Primates	Thailand	2020	Nature	Blood and oropharyngeal swabs	Long-Tailed Macaques	649	14	2.2	1.2	3.7	PCR	Kaewchot S et al.	2022
270	Zoonotic pathogens survey in free-living long-tailed macaques in Thailand	Simian foamy virus	Virus	long-tailed macaques	Mammalia	Primates	Thailand	2020	Nature	Blood and oropharyngeal swabs	Long-Tailed Macaques	649	367	56.5	52.6	60.4	PCR	Kaewchot S et al.	2022
291	Data on ectoparasites infestation on small mammals from different habitats in east-coast Peninsular Malaysia	Ectoparasites	Parasite	bats	Mammalia	Chiroptera	Malaysia	2015-2016	Nature	Ectoparasite dropped samples	Bats	35	23	65.7	47.7	80.3	Microscopic examination	Ahmad NI et al.	2020
291	Data on ectoparasites infestation on small mammals from different habitats in east-coast Peninsular Malaysia	Ectoparasites	Parasite	rodents	Mammalia	Rodentia	Malaysia	2015-2016	Nature	Ectoparasite dropped samples	Rodents	22	16	72.7	49.7	88.4	Microscopic examination	Ahmad NI et al.	2020
294	Detection of Trypanosoma spp. in Bandicota indica from the Thai-Myanmar border area, Mae Sot District Tak Province, Thailand	Trypanasoma lewisi	Parasite	Wild rats	Mammalia	Rodentia	Thailand	2017-2018	Nature	Blood samples	Rats	100	20	20	12.9	29.4	Blood smear	Molee PW et al.	2019
294	Detection of Trypanosoma spp. in Bandicota indica from the Thai-Myanmar border area, Mae Sot District Tak Province, Thailand	Trypanasoma lewisi	Parasite	Wild rats	Mammalia	Rodentia	Thailand	2017-2018	Nature	Blood samples	Rats	100	21	21	13.8	30.5	PCR	Molee PW et al.	2019
295	Detection of zoonotic-borne parasites in Rattus spp. in Klang Valley, Malaysia	Capillaria sp.	Parasite	wild rats	Mammalia	Rodentia	Malaysia	2019	Nature	Fecal samples	Rats	32	2	6.3	1	22.2	Fecal flotation	Mohd-Qawiem F et al.	2022
295	Detection of zoonotic-borne parasites in Rattus spp. in Klang Valley, Malaysia	Coccidian oocysts	Parasite	wild rats	Mammalia	Rodentia	Malaysia	2019	Nature	Fecal samples	Rats	32	1	3.1	0.2	18	Fecal flotation	Mohd-Qawiem F et al.	2022
295	Detection of zoonotic-borne parasites in Rattus spp. in Klang Valley, Malaysia	Giardia spp.	Parasite	wild rats	Mammalia	Rodentia	Malaysia	2019	Nature	Fecal samples	Rats	32	9	28.1	14.4	47	Fecal flotation	Mohd-Qawiem F et al.	2022
295	Detection of zoonotic-borne parasites in Rattus spp. in Klang Valley, Malaysia	Hymenolepis nana	Parasite	wild rats	Mammalia	Rodentia	Malaysia	2019	Nature	Fecal samples	Rats	32	15	46.9	29.5	65	Fecal flotation	Mohd-Qawiem F et al.	2022
295	Detection of zoonotic-borne parasites in Rattus spp. in Klang Valley, Malaysia	Nippostrongylus brasiliensis	Parasite	wild rats	Mammalia	Rodentia	Malaysia	2019	Nature	Fecal samples	Rats	32	17	53.1	35	70.5	Fecal flotation	Mohd-Qawiem F et al.	2022
295	Detection of zoonotic-borne parasites in Rattus spp. in Klang Valley, Malaysia	Ornithonyssus spp.	Parasite	wild rats	Mammalia	Rodentia	Malaysia	2019	Nature	Fur plucking	Rats	32	17	53.1	35	70.5	Microscopic examination	Mohd-Qawiem F et al.	2022
295	Detection of zoonotic-borne parasites in Rattus spp. in Klang Valley, Malaysia	Strongyloides sp.	Parasite	wild rats	Mammalia	Rodentia	Malaysia	2019	Nature	Fecal samples	Rats	32	26	81.3	63	92.1	Fecal flotation	Mohd-Qawiem F et al.	2022
295	Detection of zoonotic-borne parasites in Rattus spp. in Klang Valley, Malaysia	Syphacia spp.	Parasite	wild rats	Mammalia	Rodentia	Malaysia	2019	Nature	Fecal samples	Rats	32	1	3.1	0.2	18	Fecal flotation	Mohd-Qawiem F et al.	2022
295	Detection of zoonotic-borne parasites in Rattus spp. in Klang Valley, Malaysia	Trichuris sp.	Parasite	wild rats	Mammalia	Rodentia	Malaysia	2019	Nature	Fecal samples	Rats	32	1	3.1	0.2	18	Fecal flotation	Mohd-Qawiem F et al.	2022
295	Detection of zoonotic-borne parasites in Rattus spp. in Klang Valley, Malaysia	Trypanosoma lewisi	Parasite	wild rats	Mammalia	Rodentia	Malaysia	2019	Nature	Blood samples	Rats	32	2	6.3	1	22.2	Blood smear	Mohd-Qawiem F et al.	2022
295	Detection of zoonotic-borne parasites in Rattus spp. in Klang Valley, Malaysia	Xenopsylla cheopis	Parasite	wild rats	Mammalia	Rodentia	Malaysia	2019	Nature	Fur plucking	Rats	32	14	43.8	26.8	62.1	Microscopic examination	Mohd-Qawiem F et al.	2022
298	Epizootiological study of rodent-borne hepatitis E virus HEV-C1 in small mammals in Hanoi, Vietnam	Hepatitis E virus	Virus	rodent	Mammalia	Rodentia	Vietnam	2012-2013	Nature	Serum samples; liver tissues	Rats	443	57	12.9	10	16.4	ELISA	Obana S et al.	2017
306	Helminth communities from two urban rat populations in Kuala Lumpur, Malaysia	Helminth communities	Parasite	rats	Mammalia	Rodentia	Malaysia	2000-2002	Nature	Alimentary tract	Rats	485	388	80	76.1	83.4	Microscope examination	Zain SN et al.	2012
309	Human contact influences the foraging behaviour and parasite community in long-tailed macaques	Helminth communities	Parasite	macaques	Mammalia	Primates	Thailand	2008	Nature	Fecal samples	Macaques	135	0	0	0	3.4	Microscopic examination	Wenz-Muecke A	2013
312	Identification of prevalent leptospira serovars infecting water buffaloes, cows, dogs, pigs, and rats in the Philippines	Leptospira spp.	Bacteria	rats	Mammalia	Rodentia	Philippines	2013-2014	Nature	Blood, urine, and kidney	Rats	51	20	39.2	26.2	53.9	Culture	Gloriani NG et al.	2016
316	Monitoring Silent Spillovers Before Emergence: A Pilot Study at the Tick/Human Interface in Thailand	Chuviruses	Virus	Tick from wild boars (40 Rh. sanguineus, 22 Amblyomma sp., 148 Boophilus sp., 16 Dermacentor marginatus, 22 Hyalomma sp., and 18 Haemaphysalis sp.)	Mammalia	Suidae	Thailand	2012	Nature	Tick samples	Tick	62	0	0	0	7.3	PCR	Temmam S et al.	2019
316	Monitoring Silent Spillovers Before Emergence: A Pilot Study at the Tick/Human Interface in Thailand	Chuviruses	Virus	Tick from rodents (40 Rh. sanguineus, 22 Amblyomma sp., 148 Boophilus sp., 16 Dermacentor marginatus, 22 Hyalomma sp., and 18 Haemaphysalis sp.)	Mammalia	Rodentia	Thailand	2012	Nature	Tick samples	Tick	1	0	0	0	94.5	PCR	Temmam S et al.	2019
316	Monitoring Silent Spillovers Before Emergence: A Pilot Study at the Tick/Human Interface in Thailand	Flaviviruses	Virus	Tick from wild boars (40 Rh. sanguineus, 22 Amblyomma sp., 148 Boophilus sp., 16 Dermacentor marginatus, 22 Hyalomma sp., and 18 Haemaphysalis sp.)	Mammalia	Suidae	Thailand	2012	Nature	Tick samples	Tick	62	0	0	0	7.3	PCR	Temmam S et al.	2019
316	Monitoring Silent Spillovers Before Emergence: A Pilot Study at the Tick/Human Interface in Thailand	Flaviviruses	Virus	Tick from rodents (40 Rh. sanguineus, 22 Amblyomma sp., 148 Boophilus sp., 16 Dermacentor marginatus, 22 Hyalomma sp., and 18 Haemaphysalis sp.)	Mammalia	Rodentia	Thailand	2012	Nature	Tick samples	Tick	1	0	0	0	94.5	PCR	Temmam S et al.	2019
316	Monitoring Silent Spillovers Before Emergence: A Pilot Study at the Tick/Human Interface in Thailand	Orthomyxoviruses	Virus	Tick from wild boars (40 Rh. sanguineus, 22 Amblyomma sp., 148 Boophilus sp., 16 Dermacentor marginatus, 22 Hyalomma sp., and 18 Haemaphysalis sp.)	Mammalia	Suidae	Thailand	2012	Nature	Tick samples	Tick	62	0	0	0	7.3	PCR	Temmam S et al.	2019
316	Monitoring Silent Spillovers Before Emergence: A Pilot Study at the Tick/Human Interface in Thailand	Orthomyxoviruses	Virus	Tick from rodents (40 Rh. sanguineus, 22 Amblyomma sp., 148 Boophilus sp., 16 Dermacentor marginatus, 22 Hyalomma sp., and 18 Haemaphysalis sp.)	Mammalia	Rodentia	Thailand	2012	Nature	Tick samples	Tick	1	0	0	0	94.5	PCR	Temmam S et al.	2019
316	Monitoring Silent Spillovers Before Emergence: A Pilot Study at the Tick/Human Interface in Thailand	Phenuiviruses	Virus	Tick from wild boars (40 Rh. sanguineus, 22 Amblyomma sp., 148 Boophilus sp., 16 Dermacentor marginatus, 22 Hyalomma sp., and 18 Haemaphysalis sp.)	Mammalia	Suidae	Thailand	2012	Nature	Tick samples	Tick	62	0	0	0	7.3	PCR	Temmam S et al.	2019
316	Monitoring Silent Spillovers Before Emergence: A Pilot Study at the Tick/Human Interface in Thailand	Phenuiviruses	Virus	Tick from rodents (40 Rh. sanguineus, 22 Amblyomma sp., 148 Boophilus sp., 16 Dermacentor marginatus, 22 Hyalomma sp., and 18 Haemaphysalis sp.)	Mammalia	Rodentia	Thailand	2012	Nature	Tick samples	Tick	1	0	0	0	94.5	PCR	Temmam S et al.	2019
316	Monitoring Silent Spillovers Before Emergence: A Pilot Study at the Tick/Human Interface in Thailand	Rhabdoviruses	Virus	Tick from wild boars (40 Rh. sanguineus, 22 Amblyomma sp., 148 Boophilus sp., 16 Dermacentor marginatus, 22 Hyalomma sp., and 18 Haemaphysalis sp.)	Mammalia	Suidae	Thailand	2012	Nature	Tick samples	Tick	62	0	0	0	7.3	PCR	Temmam S et al.	2019
316	Monitoring Silent Spillovers Before Emergence: A Pilot Study at the Tick/Human Interface in Thailand	Rhabdoviruses	Virus	Tick from rodents (40 Rh. sanguineus, 22 Amblyomma sp., 148 Boophilus sp., 16 Dermacentor marginatus, 22 Hyalomma sp., and 18 Haemaphysalis sp.)	Mammalia	Rodentia	Thailand	2012	Nature	Tick samples	Tick	1	0	0	0	94.5	PCR	Temmam S et al.	2019
317	Multi-Drug Resistant Pathogenic Escherichia coli Isolated from Wild Birds, Chicken, and the Environment in Malaysia	Escherichia coli	Bacteria	wild birds	Aves	Wild bird	Malaysia	2019	Nature	Fecal samples	Wild birds	196	58	29.6	23.4	36.6	PCR	Mohamed MY et al.	2022
