# Supplementary material for: Understanding zoonotic pathogens and risk factors from wildlife in Southeast Asia: a systematic literature review
Source: Vet Q. 2025 Mar 10;45(1):1–17. doi: 10.1080/01652176.2025.2475990 (PMC11894755; doi:10.1080/01652176.2025.2475990)
Supplement: Supplemental Material [file TVEQ_A_2475990_SM3952.zip › suppl_data/Supplementary Table S2.xlsx]

## Sheet: Sheet1
Paper code	Pathogen	Country	Year of sampling	Sample size	% positive (95% CI)	Diagnostic test	Authors and published year
	Viruses
207	Adenovirus	Thailand	2013-2019	210	33.3 (27.1 - 40.2)	PCR	Kosoltanapiwat N et al., 2022
94	Adenovirus (wild primates)	Thailand	2016	35	11.4 (3.7 - 27.7)	PCR	Sawaswong V et al., 2019
2	Adenovirus	Thailand	2016	110	7.3 (3.4 - 14.3)	PCR	Sukmak M et al., 2016
254	Adenovirus	Vietnam	2014	90	3.3 (0.9 - 10.1)	ELISA	Zhang MX et al., 2016
94	Adenovirus (captive primates)	Thailand	2016	43	2.3 (0.1 - 13.8)	PCR	Sawaswong V et al., 2019
94	Anellovirus (captive primates)	Thailand	2016	43	25.6 (14 - 41.5)	PCR	Sawaswong V et al., 2019
94	Anellovirus (wild primates)	Thailand	2016	35	2.9 (0.1 - 16.6)	PCR	Sawaswong V et al., 2019
76	Avian Influenza virus	Thailand	2019	672	19 (16.2 - 22.3)	HI	Paungpin W et al., 2022
94	Calicivirus (captive primates)	Thailand	2016	43	2.3 (0.1 - 13.8)	PCR	Sawaswong V et al., 2019
254	Chikungunya virus	Vietnam	2014	90	53.3 (42.6 - 63.8)	ELISA	Zhang MX et al., 2016
205	Chikungunya virus	Thailand	2018 - 2019	62	1.6 (0.1 - 9.8)	PRNT90	Tongthainan D et al., 2020
205	Chikungunya virus	Thailand	2018 - 2019	62	0 (0 - 7.3)	PCR	Tongthainan D et al., 2020
205	Dengue virus	Thailand	2018 - 2019	62	30.6 (19.9 - 43.8)	PRNT90	Tongthainan D et al., 2020
254	Dengue virus	Vietnam	2014	90	10 (5 - 18.6)	ELISA	Zhang MX et al., 2016
205	Dengue virus	Thailand	2018 - 2019	62	0 (0 - 7.3)	PCR	Tongthainan D et al., 2020
203	Ebola virus	Indonesia	2005-2006	353	18.4 (14.6 - 22.9)	ELISA	Chaiwattanarungruengpaisan S et al., 2012
217	Ebola virus	Thailand	2011-2013	50	0 (0 - 8.9)	PCR	Wacharapluesadee S et al., 2015
254	Epstein-Barr virus	Vietnam	2014	90	45.6 (35.1 - 56.4)	ELISA	Zhang MX et al., 2016
254	Hepatitis A virus	Vietnam	2014	90	0 (0 - 5.1)	ELISA	Zhang MX et al., 2016
270	Hepatitis B virus	Thailand	2020	649	0.3 (0.05 - 1.2)	PCR	Kaewchot S et al., 2022
254	Hepatitis B virus	Vietnam	2014	90	0 (0 - 5.1)	ELISA	Zhang MX et al., 2016
254	Hepatitis C virus	Vietnam	2014	90	0 (0 - 5.1)	ELISA	Zhang MX et al., 2016
254	Hepatitis E virus	Vietnam	2014	90	10 (5 - 18.6)	ELISA	Zhang MX et al., 2016
254	Herpesvirus	Vietnam	2014	90	50 (39.9 - 60.1)	ELISA	Zhang MX et al., 2016
104	Herpesvirus	Malaysia	2009-2011	149	49 (44.8 - 52.3)	ELISA	Lee MH et al., 2015
104	Herpesvirus	Malaysia	2009-2011	392	39.3 (34.5 - 44.3)	PCR	Lee MH et al., 2015
94	Herpesvirus (captive primates)	Thailand	2016	43	2.3 (0.1 - 13.8)	PCR	Sawaswong V et al., 2019
85	Japanese encephalitis virus	Indonesia	2019	92	43.4 (33.3 - 54.2)	ELISA	Putra IGAA et al., 2022
254	Japanese encephalitis virus	Vietnam	2014	90	7.8 (3.4 - 15.9)	ELISA	Zhang MX et al., 2016
203	Marburg virus	Indonesia	2005-2006	353	1.7 (0.7 - 3.8)	ELISA	Chaiwattanarungruengpaisan S et al., 2012
254	Measles virus	Vietnam	2014	90	58.9 (48 - 59)	ELISA	Zhang MX et al., 2016
254	Monkeypox virus	Vietnam	2014	90	58.9 (48 - 59)	ELISA	Zhang MX et al., 2016
94	Papillomavirus (captive primates)	Thailand	2016	43	2.3 (0.1 - 13.8)	PCR	Sawaswong V et al., 2019
94	Parvovirus (wild primates)	Thailand	2016	35	40 (23.4 - 57.8)	PCR	Sawaswong V et al., 2019
94	Parvovirus (captive primates)	Thailand	2016	43	9.3 (3 - 23.1)	PCR	Sawaswong V et al., 2019
94	Picornaviruses (captive primates)	Thailand	2016	43	7 (1.8 - 20.1)	PCR	Sawaswong V et al., 2019
94	Picornaviruses (wild primates)	Thailand	2016	35	5.7 (0.1 - 20.5)	PCR	Sawaswong V et al., 2019
127	Picornaviruses	Vietnam	2012-2016	3	0 (0 - 69)	PCR	Lu L et al., 2021
254	Rabies virus	Vietnam	2014	90	10 (5 - 18.6)	ELISA	Zhang MX et al., 2016
254	Rhesus cytomegalovirus	Vietnam	2014	90	58.9 (48 - 59)	ELISA	Zhang MX et al., 2016
254	Rotavirus	Vietnam	2014	90	47.8 (37.2 - 58.5)	ELISA	Zhang MX et al., 2016
254	Simian foamy virus	Vietnam	2014	90	56.7 (45.8 - 66.9)	ELISA	Zhang MX et al., 2016
270	Simian foamy virus	Thailand	2020	649	56.5 (52.6 - 60.4)	PCR	Kaewchot S et al., 2022
128	Simian foamy virus	Cambodia	2006-2007	118	44.9 (35.8 - 54.3)	Luminex Multiple Analyte Profiling (xMAP) assay	Ahidjo a et al., 2013
254	Simian immunodeficiency virus	Vietnam	2014	90	0 (0 - 5.1)	ELISA	Zhang MX et al., 2016
254	Simian T-lymphotropic virus	Vietnam	2014	90	53.3 (42.6 - 63.8)	ELISA	Zhang MX et al., 2016
128	Simian T-lymphotropic virus	Cambodia	2006-2007	118	3.4 (1.1 - 9)	PCR	Ahidjo a et al., 2013
254	Simian type-D retrovirus	Vietnam	2014	90	53.3 (42.6 - 63.8)	ELISA	Zhang MX et al., 2016
254	Simian varicella virus	Vietnam	2014	90	58.9 (48 - 59)	ELISA	Zhang MX et al., 2016
82	West Nile Virus	Malaysia	2014-2017	81	28.6 (19.5 - 39.6)	ELISA	Ain-Najwa MY et al., 2020
82	West Nile Virus	Malaysia	2014-2017	63	0 (0 - 7.1)	PCR	Ain-Najwa MY et al., 2020
205	Zika virus	Thailand	2018 - 2019	62	9.6 (4 - 20.5)	PRNT90	Tongthainan D et al., 2020
205	Zika virus	Thailand	2018 - 2019	62	0 (0 - 7.3)	PCR	Tongthainan D et al., 2020
	Bacteria
111	Bartonella spp.	Thailand	2016-2018	856	0.1 (0.06 - 0.07)	PCR	Sricharern W et al., 2021
193	Leptospira spp.	Thailand	2019	372	45.5 (4.3 - 50.6)	ELISA	Suwannarong K et al., 2022
124	Mycobacterium tuberculosis	Malaysia	2019-2020	30	0 (0 - 11.4)	PCR	Lekko YM et al., 2021
124	Mycobacterium avium	Malaysia	2019-2020	30	33 (19.2 - 51.2)	PCR	Lekko YM et al., 2021
38	Mycobacterium tuberculosis	Malaysia	2019-2020	42	0 (0 - 10.4)	Ecotest® TB kit	Lekko YM et al., 2021
84	Rickettsia spp.	Malaysia	2019	5	0 (0 - 53.8)	PCR	Low VL et al., 2022
	Parasites
167	Anatrichosoma sp.	Malaysia	2016-2017	21	10 (1.7 - 31.8)	Faecal flotation and sedimentation	Choong SS, 2018
129	Ascaris spp.	Thailand	2015	45	22.2 (11.7 - 37.4)	Faecal flotation and sedimentation	Teo SZ et al., 2019
13	Ascaris spp.	Malaysia	2012	652	8 (6.1 - 10.4)	Microscopic examination	Klaus A et al., 2017
167	Capillaria sp.	Malaysia	2016-2017	21	5 (0.2 - 25.9)	Faecal flotation and sedimentation	Choong SS, 2018
129	Capillaria sp.	Thailand	2015	45	2.2 (0.1 - 13.2)	Faecal flotation and sedimentation	Teo SZ et al., 2019
164	Cryptosporidium spp.	Indonesia	2002-2011	298	7 (4.5 - 10.7)	PCR	Mynářová A et al., 2016
99	Cryptosporidium spp.	Thailand	2013	55	0 (0 - 8.1)	PCR	Tangtrongsup S et al., 2019
164	Encephalitozoon spp.	Indonesia	2002-2011	298	2.6 (1.3 - 5.4)	PCR	Mynářová A et al., 2016
106	Entamoeba histolytica	Singapore	2017	158	31.6 (24.6 - 39.6)	PCR	Heng Y et al. , 2021
13	Enterobius spp.	Malaysia	2012	652	5.1 (3.6 - 7.1)	Microscopic examination	Klaus A et al., 2017
164	Enterocytozoon bieneus	Indonesia	2002-2011	298	2 (0.8 - 4.5)	PCR	Mynářová A et al., 2016
167	Filaria	Malaysia	2016-2017	30	3.3 (0.2 - 19.1)	Blood smear	Choong SS, 2018
87	Gastrointestinal parasites (Helminths and protozoans)	Malaysia	2012-2013	308	89.6 (85.5 - 92.7)	Microscopic examination	Adrus M et al., 2019
99	Giardia spp.	Thailand	2013	55	1.8 (0.1 - 9.7)	PCR	Tangtrongsup S et al., 2019
164	Giardia spp.	Indonesia	2002-2011	298	0.3 (0.02 - 2.2)	PCR	Mynářová A et al., 2016
309	Helminth communities	Thailand	2008	135	0 (0 - 3.4)	Microscopic examination	Wenz-Muecke A, 2013
129	Heterakis sp.	Thailand	2015	45	2.2 (0.1 - 13.2)	Faecal flotation and sedimentation	Teo SZ et al., 2019
129	Hookworm sp.	Thailand	2015	45	2.2 (0.1 - 13.2)	Faecal flotation and sedimentation	Teo SZ et al., 2019
88	Oesophagostomum spp.	Indonesia	2004-2011	55	67.3 (53.2 - 78.9)	Microscopic examination	Yalcindag E et al., 2021
88	Oesophagostomum spp.	Indonesia	2004-2011	55	49.1 (35.5 - 62.8)	PCR	Yalcindag E et al., 2021
129	Oesophagostomum spp.	Thailand	2015	45	15.6 (7 - 30.1)	Faecal flotation and sedimentation	Teo SZ et al., 2019
167	Paramphistomum sp.	Malaysia	2016-2017	21	14 (3.8 - 37.4)	Faecal flotation and sedimentation	Choong SS, 2018
167	Pedicinus sp.	Malaysia	2016-2017	30	30 (154 - 49.6)	Microscopic examination	Choong SS, 2019
92	Plasmodium spp.	Malaysia	2019-2021	152	96.1 (91.2 - 98.4)	PCR	Latif ENM et al., 2022
125	Plasmodium spp.	Malaysia	2016	103	62.1 (52 - 71.4)	PCR	Amir A, 2020
208	Plasmodium spp.	Malaysia	2014	70	50 (38.6 - 61.4)	PCR	Akter R, 2015
144	Plasmodium spp.	Philippines	2017	95	47.4 (37.1 - 57.8)	PCR	Gamalo LE, 2019
81	Plasmodium spp.	Malaysia	2007-2010	46	36.9 (23.6 - 52.5)	PCR	Brown R et al., 2022
168	Plasmodium spp.	Singapore	2009-2017	1039	29.4 (26.6 - 32.2)	PCR	Li MI, 2021
105	Plasmodium spp.	Thailand	2017-2019	93	29 (20.3 - 39.5)	PCR	Fungfuang W et al., 2020
125	Plasmodium spp.	Malaysia	2016	103	26.2 (18.3 - 36)	Microscopic examination	Amir A, 2020
270	Plasmodium spp.	Thailand	2020	649	2.2 (1.2 - 3.7)	PCR	Kaewchot S et al., 2022
129	Rhabditis spp.	Thailand	2015	45	2.2 (0.1 - 13.2)	Faecal flotation and sedimentation	Teo SZ et al., 2019
13	Strongyloides sp.	Malaysia	2012	652	54.4 (50.5 - 58.3)	Microscopic examination	Klaus A et al., 2017
150	Strongyloides sp.	Thailand	2018	45	51.1 (36 - 66.1)	PCR	Janwan et al., 2020
129	Strongyloides sp.	Thailand	2015	45	40 (26.1 - 55.6)	Faecal flotation and sedimentation	Teo SZ et al., 2019
13	Strongyloides sp.	Malaysia	2012	652	30 (26.6 - 33.8)	Microscopic examination	Klaus A et al., 2017
99	Strongyloides sp.	Thailand	2013	55	12.7 (5.7 - 25.1)	PCR	Tangtrongsup S et al., 2019
167	Strongyloides sp.	Malaysia	2016-2017	21	10 (1.7 - 31.8)	Faecal flotation and sedimentation	Choong SS, 2018
135	Trematoda	Thailand	2014-2017	315	0.6 (0.1 - 2.5)	PCR	Frias L et al., 2021
167	Trichostrongylus sp.	Malaysia	2016-2017	21	24 (9.1 - 47.5)	Faecal flotation and sedimentation	Choong SS, 2019
13	Trichuris sp.	Malaysia	2012	652	79.8 (76.4 - 82.7)	Microscopic examination	Klaus A et al., 2017
135	Trichuris sp.	Thailand	2014-2017	315	48.5 (42.9 - 54.3)	PCR	Frias L et al., 2021
167	Trichuris sp.	Malaysia	2016-2017	21	38 (18.9 - 61.3)	Faecal flotation and sedimentation	Choong SS, 2019
129	Trichuris sp. 1	Thailand	2015	45	13.33 (5.5 - 27.5)	Faecal flotation and sedimentation	Teo SZ et al., 2019
129	Trichuris sp. 3	Thailand	2015	45	8.9 (2.9 - 22.1)	Faecal flotation and sedimentation	Teo SZ et al., 2019
129	Trichuris sp. 2	Thailand	2015	45	2.2 (0.1 - 13.2)	Faecal flotation and sedimentation	Teo SZ et al., 2019
129	Trichuris sp. 4	Thailand	2015	45	2.2 (0.1 - 13.2)	Faecal flotation and sedimentation	Teo SZ et al., 2019
