# Supplementary material for: Understanding zoonotic pathogens and risk factors from wildlife in Southeast Asia: a systematic literature review
Source: Vet Q. 2025 Mar 10;45(1):1–17. doi: 10.1080/01652176.2025.2475990 (PMC11894755; doi:10.1080/01652176.2025.2475990)
Supplement: Supplemental Material [file TVEQ_A_2475990_SM3952.zip › suppl_data/Supplementary Table S3.xlsx]

## Sheet: Sheet1
Paper code	Pathogen	Country	Year of sampling	Sample size	% positive (95% CI)	Diagnostic test	Authors and published year
	Viruses
89	Astroviruses	Singapore	2011-2014	625	14.9 (12.2 - 18)	PCR	Neves ES et al., 2021
22	Coronavirus	Vietnam	2013-2014	702	34.04 (30.6 - 37.7)	PCR	Huong NQ et al., 2020
193.1	Cowpox virus	Vietnam	2012-2013	275	1.1 (0.3 - 3.4)	Antibodies test	Van Cuong N et al., 2015
193.1	Flaviviruses	Vietnam	2012-2013	275	5.5 (3.2 - 9)	Antibodies test	Van Cuong N et al., 2015
5	Hanta virus	Vietnam	2011	100	14 (8.1 - 22.7)	ELISA	Koma T et al., 2013
193.1	Hanta virus	Vietnam	2012-2013	275	6.9 (4.3 - 10.8)	Antibodies test	Van Cuong N et al., 2015
193.1	Hanta virus	Vietnam	2012-2013	275	0.4 (0.02 - 2.3)	PCR	Van Cuong N et al., 2015
107	Hepatitis E virus	Indonesia	2012	369	37.1 (32.2 - 42.3)	ELISA	Mulyanto et al., 2014
107	Hepatitis E virus	Indonesia	2012	369	26.3 (21.9 - 31.1)	PCR	Mulyanto et al., 2014
5	Hepatitis E virus	Vietnam	2011	100	23 (15.4 - 32.7)	ELISA	Koma T et al., 2013
298	Hepatitis E virus	Vietnam	2012-2013	443	12.9 (10 - 16.4)	ELISA	Obana S et al., 2017
193.1	Lymphocytic choriomeningitis virus	Vietnam	2012-2013	275	0.4 (0.02 - 2.3)	Antibodies test	Van Cuong N et al., 2015
193.1	Parechoviruses	Vietnam	2012-2013	275	0 (0 - 1.7)	Antibodies test	Van Cuong N et al., 2015
127	Picornaviruses	Vietnam	2012-2016	315	23.2 (18.7 - 28.3)	PCR	Lu L et al., 2021
	Bacteria
36	Borrelia spp.	Malaysia	2018-2019	56	8.9 (3.3 - 20.4)	PCR	Lau ACC et al., 2020
312	Leptospira spp.	Philippines	2013-2014	51	39.2 (26.2 - 53.9)	Culture	Gloriani NG et al., 2016
182	Leptospira spp.	Cambodia and Vietnam	2019	72	38.9 (27.8 - 51.1)	PCR	Koizumi N et al., 2022
14	Leptospira spp.	Indonesia	2019	80	31.3 (21.6 - 42.7)	MAT and sequencing	Koizumi N et al., 2022
5	Leptospira spp.	Vietnam	2011	100	22 (14.6 - 31.6)	ELISA	Koma T et al., 2013
166	Leptospira spp.	Malaysia	2009	69	13 (6.5 - 23.8)	PCR	Latifah I et al., 2012
114	Leptospira spp.	Cambodia	2013-2014	163	12.3 (7.8 - 18.5)	PCR	Kudo Y et al., 2018
109	Leptospira spp.	Malaysia	2016-2017	266	10.9 (7.5 - 15.4)	PCR	Azhari NN et al., 2018
96	Orientia tsutsugamushi	Thailand	2008-2009	387	2.3 (1.1 - 4.5)	PCR	Chaisiri K et al., 2017
192	Rickettsia spp.	Thailand	2015-2016	237	78 (72.1 - 83)	Antibodies test	Prompiram P et al. , 2020
194	Salmonella spp.	Thailand	2014	54	49.1 (39.4 - 58.8)	PCR	Ribas A et al., 2016
	Parasites
295	Capillaria sp.	Malaysia	2019	32	6.3 (1 - 22.2)	Fecal flotation	Mohd-Qawiem F et al., 2022
295	Coccidian oocysts	Malaysia	2019	32	3.1 (0.2 - 18)	Fecal flotation	Mohd-Qawiem F et al., 2022
41	Cryptosporidium spp.	Malaysia	2018-2019	107	17.8 (11.3 - 26.6)	FECT	Tijjani M et al., 2020
291	Ectoparasites	Malaysia	2015-2016	22	72.7 (49.7 - 88.4)	Microscopic examination	Ahmad NI et al., 2020
41	Entamoeba spp.	Malaysia	2018-2019	107	15 (9 - 23.4)	FECT	Tijjani M et al., 2020
113	Entamoeba spp.	Malaysia	2013	137	8.7 (4.8 - 15.1)	PCR	Lau YL et al., 2014
41	Giardia spp.	Malaysia	2018-2019	107	12.1 (6.9 - 20.2)	FECT	Tijjani M et al., 2020
295	Giardia spp.	Malaysia	2019	32	28.1 (14.4 - 47)	Fecal flotation	Mohd-Qawiem F et al., 2022
306	Helminth communities	Malaysia	2000-2002	485	80 (76.1 - 83.4)	Microscope examination	Zain SN et al., 2012
93	Helminth communities	Laos	unknown	404	65.8 (61 - 70.4)	Microscopic examination	Pakdeenarong N et al., 2014
86	Helminth communities	Cambodia	2008-2014	569	58.5 (54.3 - 62.6)	Microscopic examination	Chaisiri K et al., 2017
154	Helminth communities	Thailand	2008-2012	2478	29.7 (27.9 - 31.5)	Microscopic examination	Chaisiri K et al., 2015
41	Hymenolepis diminuta	Malaysia	2018-2019	107	14 (8.3 - 22.4)	FECT	Tijjani M et al., 2020
295	Hymenolepis nana	Malaysia	2019	32	46.9 (29.5 - 65)	Fecal flotation	Mohd-Qawiem F et al., 2022
41	Hymenolepis nana	Malaysia	2018-2019	107	15.9 (9.8 - 24.5)	FECT	Tijjani M et al., 2020
41	Moniliformis moniliformis	Malaysia	2018-2019	107	14.9 (9 - 23.4)	FECT	Tijjani M et al., 2020
295	Nippostrongylus brasiliensis	Malaysia	2019	32	53.1 (35 - 70.5)	Fecal flotation	Mohd-Qawiem F et al., 2022
295	Ornithonyssus spp.	Malaysia	2019	32	53.1 (35 - 70.5)	Microscopic examination	Mohd-Qawiem F et al., 2022
191	Pneumocystis spp.	Thailand, Cambodia, Laos, Philippines	2011-2015	731	43.6 (40 - 47.3)	PCR	Alice L et al., 2021
295	Strongyloides sp.	Malaysia	2019	32	81.3 (63 - 92.1)	Fecal flotation	Mohd-Qawiem F et al., 2022
295	Syphacia spp.	Malaysia	2019	32	3.1 (0.2 - 18)	Fecal flotation	Mohd-Qawiem F et al., 2022
248	Trichinella spp.	Vietnam	2010-2013	820	2.8 (1.8 - 4.2)	PCR	Thi NV et al., 2014
41	Trichuris sp.	Malaysia	2018-2019	107	10.2 (5.5 - 18)	FECT	Tijjani M et al., 2020
295	Trichuris sp.	Malaysia	2019	32	3.1 (0.2 - 18)	Fecal flotation	Mohd-Qawiem F et al., 2022
294	Trypanasoma lewisi	Thailand	2017-2018	100	21 (13.8 - 30.5)	PCR	Molee PW et al., 2019
294	Trypanasoma lewisi	Thailand	2017-2018	100	20 (12.9 - 29.4)	Blood smear	Molee PW et al., 2019
295	Trypanosoma lewisi	Malaysia	2019	32	6.3 (1 - 22.2)	Blood smear	Mohd-Qawiem F et al., 2022
295	Xenopsylla cheopis	Malaysia	2019	32	43.8 (26.8 - 62.1)	Microscopic examination	Mohd-Qawiem F et al., 2022
5	Yersinia pestis	Vietnam	2011	100	0 (0 - 4.6)	ELISA	Koma T et al., 2013
