# Supplementary material for: Understanding zoonotic pathogens and risk factors from wildlife in Southeast Asia: a systematic literature review
Source: Vet Q. 2025 Mar 10;45(1):1–17. doi: 10.1080/01652176.2025.2475990 (PMC11894755; doi:10.1080/01652176.2025.2475990)
Supplement: Supplemental Material [file TVEQ_A_2475990_SM3952.zip › suppl_data/Supplementary Table S4.xlsx]

## Sheet: Sheet1
Paper code	Title	Pathogens	Pathogen type	Host order	Country	Risk factors	Risk factors categorizes	Human exposure	Author and published year
2	A first report of non-invasive adenovirus detection in wild Assamese macaques in Thailand	Adenovirus	Virus	Primates	Thailand	Human overpopulation leads to habitat loss for many non-human primates. As a consequence, the human primate interface, e.g., tourist spots or farmland encroaching upon wildlife areas, is becoming larger. This development may increase the risk of zoonotic transmission not only from non-human primates to humans but also from human to non-human primates	Animal habitat disruption	No	Sukmak M et al., 2016
13	Co-infection patterns of intestinal parasites in arboreal primates (proboscis monkeys, Nasalis larvatus) in Borneo	Ascaris spp., Enterobius spp., Strongyloides sp., Strongyloides sp., Trichuris sp.	Parasite	Primates	Malaysia	Contamination of soil and water with infective parasite stages needs to be considered by locals, plantation workers and researchers in the field. Uncooked contaminated vegetables and poor sanitary habits may facilitate ingestion of eggs. Likewise, cross-infection with ascarids from animals to humans is possible	Lack of awareness and knowledge, poor hygiene practices	Yes	Klaus A et al., 2017
22	Coronavirus testing indicates transmission risk increases along wildlife supply chains for human consumption in Viet Nam, 2013-2015	Coronavirus	Virus	Chiroptera, Rodentia	Vietnam	High proportion of coronavirus positive wildlife (bats and rodents) and the increasing proportion of positives found along the rat trade supply chain from sub-interfaces close to the capture site (rat traders) to restaurants.	Close contact between humans and animals	Yes	Huong NQ et al., 2020
36	Detection of Borrelia burgdorferi Sensu Lato and Relapsing Fever Borrelia in Feeding Ixodes Ticks and Rodents in Sarawak, Malaysia: New Geographical Records of Borrelia yangtzensis and Borrelia miyamotoi	Borrelia spp.	Bacteria	Rodentia	Malaysia	Tropical geography and equatorial climate of Sarawak, Malaysia, which are ideal for tick survival, as well as the massive forest degradation and fragmentation due to logging activities and oil palm plantations, which contribute to the emergence of zoonotic diseases, including vector-borne diseases	Environmental conditions Animal habitat disruption	No	Lau ACC et al., 2020
39	Detection of novel coronaviruses in bats in Myanmar	Coronavirus	Virus	Chiroptera	Myanmar	Land use change will likely continue bringing people into closer proximity with bats, raising encounter rates and opportunities for spillover, facilitating the emergence of zoonotic viruses,	Animal habitat disruption	No	Valitutto MT et al., 2020
41	Detection of rodent-borne parasitic pathogens of wild rats in Serdang, Selangor, Malaysia: A potential threat to human health	Parasites community	Parasite	Rodentia	Malaysia	Humans and animals can acquire infection through direct contact with infected individuals or contaminated fomites or by consuming food or water contaminated with oocyst	Close contact between humans and animals	Yes	Tijjani M et al., 2020
49	Distribution of bat-borne viruses and environment patterns	Astroviruses, Coronavirus	Virus	Chiroptera	Laos, Cambodia	Deforestation and anthropization instead of leading to the elimination of bats generate conversely yield to a higher diversity of bats at the human interface	Animal habitat disruption	No	Afelt A et al., 2018
51	Diversity of mosquito species and potential arbovirus transmission in long-tailed macaque (Macaca fascicularis) breeding facilities	Arbovirus	Virus	Primates	Indonesia	Nonhuman primates were reported to act as reservoirs for transmitting the mosquito-borne virus to human populations through competent mosquito vectors that feed on human and non-human primate blood	Presence of vector in human habitat	No	Novianto D et al., 2022
73	Evidence and potential risk factors of tuberculosis among captive Asian elephants and wildlife staff in Peninsular Malaysia	Mycobacterium spp.	Bacteria	Elephantidae	Malaysia	Wildlife staff who primarily take care of elephants greater than 30 years, being foreign workers, and type of elephant that they were taking care mahouts	Human age	Yes	Yakubu Y et al., 2016
76	Evidence of Influenza A Virus Infection in Cynomolgus Macaques, Thailand	Avian Influenza virus	Virus	Primates	Thailand	The close proximity between macaque colonies and the human community could pose a potential risk for virus transmission between macaques and humans.	Close contact between humans and animals	No	Paungpin W et al., 2022
77	Evidence of SARS-CoV-2 Related Coronaviruses Circulating in Sunda pangolins (Manis javanica) Confiscated From the Illegal Wildlife Trade in Viet Nam	SARS-related coronaviruses	Virus	Carnivora, Pholidota	Vietnam	The identification of pangolin CoV sequences in specimens collected from live Sunda pangolins confiscated from the illegal wildlife trade in Viet Nam provides further evidence that pangolins host Betacoronaviruses. The pangolin CoVs described in this study were detected in seven Sunda pangolins associated with a wildlife confiscation event involving 116 live pangolins.	Close contact between humans and animals	Yes	Nga et al., 2022
82	Exposure to Zoonotic West Nile Virus in Long-Tailed Macaques and Bats in Peninsular Malaysia	West Nile Virus	Virus	Primates, Chiroptera	Malaysia	Due to the nature of wildlife habitats and constant exposure to mosquito bites during blood meals, there is an abundant considerable opportunity for WNV introduction to the wildlife. There is also the possibility of spillover events as well as the sylvatic transmission of the virus from the wildlife to humans due to human activities such as deforestation and urbanization, and also due to other cl…	Animal habitat disruption	No	Ain-Najwa MY et al., 2020
84	First report of Rickettsia asembonensis in small ruminants	Rickettsia spp.	Bacteria	Cervidae, Elephantidae, Equidae, Primates, Carnivora	Malaysia	The tropical climate of Malaysia creates a favourable environment forthe proliferation of Rickettsia-infected ticks and fleas. An increased exposure to these vectors and itsreservoirs, therefore, pose a zoonotic threat to the local population, especially animal handlers, and farmworkers	Environmental conditions	No	Low VL et al., 2022
85	First survey on seroprevalence of Japanese encephalitis in long-tailed macaques (Macaca fascicularis) in Bali, Indonesia	Japanese encephalitis virus	Virus	Primates	Indonesia	Wetland site with favorable climatic conditions	Environmental conditions	No	Putra IGAA et al., 2022
86	Gastrointestinal helminth fauna of rodents from Cambodia: emphasizing the community ecology of host-parasite associations	Helminth communities	Parasite	Rodentia	Cambodia	Urbanization and other habitat disturbances that lead to loss habitat of rodents, they can act as a reservoir of these zoonotic parasites in the environment, and humans can be infected by ingestion of food, vegetables or soil contaminated with infective-stage larvae	Animal habitat disruption	No	Chaisiri K et al., 2016
87	Gastrointestinal parasites of zoonotic importance observed in the wild, urban, and captive populations of non-human primates in Malaysia	Gastrointestinal parasites (Helminths and protozoans)	Parasite	Primates	Malaysia	Increasing human connectivity and the potential for disease transmission between humans and non human primates	Close contact between humans and animals	No	Adrus M et al., 2018
88	Genetic characterization of nodular worm infections in Asian Apes	Oesophagostomum spp.	Parasite	Primates	Indonesia	Poaching, habitat conversion, destruction through deforestation and other human activities. Pathogens may increase the opportunities for contact with other wildlife species, livestock and humans resulting in increased disease transmission between them	Animal habitat disruption	No	Yalcindag E et al., 2021
91	Genetic diversity of coronaviruses in bats in Lao PDR and Cambodia	Coronavirus	Virus	Chiroptera	Laos and Cambodia	Almost all the bats which tested positive for coronaviruses were meant to be consumed by local human populations. Continued deforestation, agricultural expansion and suburban growth might facilitate encounters between humans and coronaviruses from human-dwelling bats that could potentially become harmful for humans,	Lack of awareness and knowledge, poor hygiene practices Animal habitat disruption	Yes	Lacroix A et al., 2016
93	Helminth communities in murid rodents from southern and northern localities in Lao PDR: the role of habitat and season	Helminth communities	Parasite	Rodentia	Laos	A significant effect of season, with higher individual level of infection (positive or negative) in the wet season, habitat and host species were observed	Environmental conditions	No	Pakdeenarong N et al., 2013
96	Infection of Rodents by Orientia tsutsugamushi, the Agent of Scrub Typhus in Relation to Land Use in Thailand	Orientia tsutsugamushi	Bacteria	Rodentia, Scandentia	Thailand	Rodents infected by O. tsutsugamushi were more likely to be found in environments with large forest cover. Rodent was likely infected in a habitat such as a house, a fallow, or a rice field, if these habitats were in the vicinity of a forested area.	Environmental conditions	No	Chaisiri K et al., 2017
97	Influence of age and body condition on astrovirus infection of bats in Singapore: An evolutionary and epidemiological analysis	Astroviruses	Virus	Chiroptera	Singapore	The epidemiological models indicate that bat age is the most predictive characteristic beyond that of species, displaying an overall viral burden bias towards juveniles.	Animal age	No	Mendenhall IH et al., 2017
99	Intestinal Parasites and the Occurrence of Zoonotic Giardia duodenalis Genotype in Captive Gibbons at Krabokkoo Wildlife Breeding Center, Thailand	Cryptosporidium spp., Giardia spp., Strongyloides sp.	Parasite	Primates	Thailand	The living area is limited, stress and other factors such as artificial environment, poor diet or the presence of humans lead to the high risk of infection and weaken the natural resistance of the host, making the clinical illness possible	Animal habitat disruption	No	Tangtrongsup S et al., 2019
100	Isolation and identification of bacterial populations of zoonotic importance from captive non-venomous snakes in Malaysia	Bacteria communities	Bacteria	Squamata	Malaysia	Bacterial pathogens are usually acquired from the environment or from other infected reptiles in close contact with uninfected ones	Close contact between humans and animals	Yes	Abba Y et al., 2017
103	Longitudinal study of age-specific pattern of coronavirus infection in Lyle's flying fox (Pteropus lylei) in Thailand	Coronavirus	Virus	Chiroptera	Thailand	Consuming of partially eaten fruit, uncooked meat, or contact with saliva, urine or faeces, which can be contaminated with bat viruses. CoV infection was found to be associated with younger ages	Exposure to contaminated water/food/soil Animal age	Yes	Wacharapluesadee S et al., 2018
104	Macacine Herpesvirus 1 in Long-Tailed Macaques, Malaysia, 2009-2011	Herpesvirus	Virus	Primates	Malaysia	Transmission of MaHV1 can occur transcutaneously (via bites) or permucosally (via exposure to macaque body fluids)	Close contact between humans and animals	Yes	Lee MH et al., 2015
105	Malaria parasites in macaques in Thailand stump-tailed macaques (Macaca arctoides) are new natural hosts for Plasmodium knowlesi, Plasmodium inui, Plasmodium coatneyi and Plasmodium fieldi	Plasmodium spp.	Parasite	Primates	Thailand	Malaria species have been naturally acquired or experimentally transmitted to humans by mosquitoes	Presence of vector in human habitat	No	Fungfuang W et al., 2020
106	Management of Entamoeba histolytica in the non-human primates at the Singapore Zoo	Entamoeba histolytica	Parasite	Primates	Singapore	Ingestion of the infectious cyst from fecal contaminated food or water	Exposure to contaminated water/food/soil	Yes	Heng Y et al. , 2021
109	Molecular characterization of pathogenic Leptospira sp. in small mammals captured from the human leptospirosis suspected areas of Selangor state, Malaysia	Leptospira spp.	Bacteria	Rodentia	Malaysia	The study of the epidemiology of B. quintana that may also infect humans justifies undertaking surveys of this bacterium among humans and companion animals such as dogs and cats in the same environment as non-human primates	Close contact between humans and animals	Yes	Azhari NN et al., 2018
111	Molecular Detection of Bartonella quintana among Long-Tailed Macaques (Macaca fascicularis) in Thailand	Bartonella spp.	Bacteria	Primates	Thailand	Non-human primates, companion animals and human living in the same environment	Close contact between humans and animals	No	Sricharern W et al., 2021
114	Molecular Epidemiological Survey of Leptospira Infection of Wild Rodents in the Urban Settlement of Cambodia	Leptospira spp.	Bacteria	Rodentia	Cambodia	Infection of humans and other animals with Leptospira occurs mainly through exposure of skin and mucous membranes to contaminated water and soil or direct contact with the urine of carrier animals	Exposure to contaminated water/food/soil	Yes	Kudo Y et al., 2018
116	Molecular identification and genetic diversity of Bartonella spp. in 24 bat species from Thailand	Bartonella spp.	Bacteria	Chiroptera	Thailand	Bats live gregariously and have a long lifespan which allows pathogens to utilize them as hosts for a long period of time. Also, their ability to fly increases the chance for widespread transmission of pathogens from one host to others through livestock, wild animals, and humans	Animal movement patterns	No	Poofery J, 2021
117	Molecular identification of Cryptosporidium spp. in seagulls, pigeons, dogs, and cats in Thailand	Cryptosporidium spp.	Parasite	Columbiformes, Charadriiformes	Thailand	Bird-feeding is a favored activity among both visitors and local people. They tend to be unafraid of human presence and waiting for people to feed them this proximity risks making these places important transmission zones for zoonotic diseases	Exposure through humans deliberately visiting animals	No	Koompapong K, 2014
122	Movements of Indian Flying Fox in Myanmar as a Guide to Human-Bat Interface Sites	Coronavirus	Virus	Chiroptera	Myanmar	Ecological and physiological factors: hunting, deforestation, environmental disturbances due to human population growth developing tourism and agricultural expansion, bats and other wildlife increasingly come into contact with humans, leading to increased human exposure to known and novel pathogens	Animal habitat disruption	Yes	McEvoy JF et al., 2021
123	Multiple-locus variable-number tandem repeat analysis of Leptospira interrogans and Leptospira borgpetersenii isolated from small feral and wild mammals in East Asia	Leptospira spp.	Bacteria	Wild mammals	Philippines and Vietnam	Leptospirosis in humans and other animals is transmitted by exposure to water or soil contaminated by or direct contact with the urine of infected animals	Exposure to contaminated water/food/soil	Yes	Koizumi N et al., 2015
124	Mycobacterium Tuberculosis and Avium Complex Investigation among Malaysian Free-Ranging Wild Boar and Wild Macaques at Wildlife-Livestock-Human Interface	Mycobacterium tuberculosis	Bacteria	Primates, Suidae	Malaysia	The wildlife-livestock-human interface represents a critical point for cross-species transmission and emergence of pathogens, the local wild boar may obtain the infection through contact with carrion from the same species, other potential wildlife, direct or indirect spillover from livestock with TB, or MTBC-contaminated environments, such as in soil and water.	Exposure to contaminated water/food/soil	No	Lekko YM et al., 2021
125	Natural Plasmodium infection in wild macaques of three states in peninsular Malaysia	Plasmodium spp.	Parasite	Primates	Malaysia	Deforestation and the associated exploitation of these new areas for agriculture has brought macaques and their anopheline vectors closer to the human habitats	Animal habitat disruption	No	Amir A, 2020
126	No Evidence of Coronaviruses or Other Potentially Zoonotic Viruses in Sunda pangolins (Manis javanica) Entering the Wildlife Trade via Malaysia	Coronavirus, Filoviruses, Flaviviruses, Orthomyxoviruses, Paramyxoviruses	Virus	Pholidota	Malaysia	During the wildlife trade transits, animals are often housed together in groups from disparate geographic regions, and often with other species, giving opportunity for viral transmission among and within species. Wildlife in markets have a much higher chance of exposure to pathogens and disease spillover. However findings from the study suggest that pangolins that have not entered the illegal wil…	Close contact between humans and animals	Yes	Lee J et al., 2020
127	No Exchange of Picornaviruses in Vietnam between Humans and Animals in a High-Risk Cohort with Close Contact despite High Prevalence and Diversity	Picornaviruses	Virus	Chiroptera, Primates, Rodentia, Suidae	Vietnam	The existence of several novel picornaviruses in rats and bats have been determined. Since these hosts can have close contract with humans, these novel animal viruses could be transmitted to humans, potentially becoming the origin of an emerging infectious disease.	Close contact between humans and animals	Yes	Lu L et al., 2021
128	Nonhuman primate retroviruses from Cambodia: High simian foamy virus prevalence, identification of divergent STLV-1 strains and no evidence of SIV infection	Simian foamy virus, Simian T-lymphotropic virus	Virus	Primates	Cambodia	Persons exposed to the blood and body fluids of NHPs during occupational activities in zoos and primates centers or via hunting or butchering NHPs or keeping them as pets	Close contact between humans and animals	No	Ahidjo a et al., 2013
129	Occurrence of gastrointestinal nematodes in captive nonhuman primates at Matang Wildlife Centre, Sarawak	Parasites community	Parasite	Primates	Thailand	Infected animals from wild or newly translocated animals brought to captivity may transmit the gastrointestinal parasites to the existing uninfected captive animals and human, especially the animal keepers and veterinarians when the hygiene practices are not done properly.	Close contact between humans and animals	No	Teo SZ et al., 2019
130	Overview of avian influenza virus in urban feral pigeons in Bangkok, Thailand	Avian Influenza virus	Virus	Columbiformes	Thailand	Colonies of urban feral pigeons (UFPs) often coexist closely with the human population. Roosting sites are found on the balconies of tall buildings, particularly in temples. UFPs have a commensal relationship with humans who visit and spend time in public gardens. Consequently, UFPs are a potential source of zoonotic diseases	Exposure through humans deliberately visiting animals	No	Prompiram P et al., 2022
135	Parasite community structure in sympatric Bornean primates	Trematoda, Trichuris sp.	Parasite	Primates	Thailand	Habitat disturbance, phylogenetic and ecological constraints and high rates of land conversion and forest fragmentation have increased the circulation of wildlife species and their parasites, potentially resulting in altered host-parasite systems	Animal habitat disruption	No	Frias L et al., 2021
144	Plasmodium knowlesi and other malaria parasites in long-tailed macaques from the Philippines	Plasmodium spp.	Parasite	Primates	Philippines	Increase of human-macaque interaction due to tourism and other activities by locals, hence posing threats of zoonotic transmission of both P. knowlesi and P. cynomolgi to the local population.	Animal habitat disruption	No	Gamalo LE, 2019
150	Possible transmission of Strongyloides fuelleborni between working Southern pig-tailed macaques (Macaca nemestrina) and their owners in Southern Thailand: Molecular identification and diversity	Strongyloides sp.	Parasite	Primates	Thailand	Humans having close contact with infected southern pig-tailed macaques, as they were identified as a potential zoonotic reservoir for Strongyloides spp., which is a soil-transmitted helminth	Exposure to contaminated water/food/soil	Yes	Penchom J et al., 2020
154	Potentially zoonotic helminthiases of murid rodents from the Indo-Chinese peninsula: impact of habitat and the risk of human infection	Helminth communities	Parasite	Rodentia	Thailand	Wet season represents a period of greater zoonotic risk, humans can be infected accidentally by ingestion of infective stage larvae contaminating vegetables and other foods or the environment.	Environmental conditions	No	Chaisiri K et al., 2015
166	Prevalence of leptospiral DNA among wild rodents from a selected area in Beguk Dam Labis, Segamat, Johor, Malaysia	Leptospira spp.	Bacteria	Rodentia	Malaysia	Flooding could expand the risk of getting Leptospirosis, which can be transmitted to both humans and animals by direct contact with the urine of infected rodents in contaminated flood water	Exposure to contaminated water/food/soil	Yes	Latifah I et al., 2012
167	Prevalence of parasites in working pig-tailed Macaques (Macaca nemestrina) in Kelantan, Malaysia	Parasites community	Parasite	Primates	Malaysia	Different husbandry practices and lack of disease prophylaxis in working macaques, outdoor housing leading to exposure to helminth eggs, and susceptibility to human parasites due to phylogenetic relationship to humans are identified as potential risk factors.	Lack of awareness and knowledge, poor hygiene practices	Yes	Choong SS, 2018
168	Prevalence of simian malaria parasites in macaques of Singapore	Plasmodium spp.	Parasite	Primates	Singapore	Close contact with infected southern pig-tailed macaques, as they were identified as a potential zoonotic reservoir for S. fuelleborni	Close contact between humans and animals	No	Li MI, 2021
182	Rat trade and leptospirosis: Molecular epidemiology of Leptospira species in rats exported from Cambodia to Vietnam	Leptospira spp.	Bacteria	Rodentia	Cambodia and Vietnam	Trade and consumption of rats in wet markets, detection of Leptospira DNA in rats sold in markets, the prevalence of Leptospira-associated febrile illness in rural Cambodia, detection of anti-Leptospira IgM in febrile patients, and the high rate of rat bites and contact with rat urine and feces among rat trade participants.	Lack of awareness and knowledge, poor hygiene practices	Yes	Koizumi N et al., 2021
191	Revisiting the Pneumocystis host specificity paradigm and transmission ecology in wild Southeast Asian rodents	Pneumocystis spp.	Parasite	Rodentia	Thailand, Cambodia, Laos, Philippines	Habitat fragmentation, landscape patchiness, and the presence of synanthropic and habitat-generalist rodents like those belonging to the Rattus, Sundamys, and Bandicota genera are identified as risk factors for Pneumocystis infection in rodents	Animal habitat disruption	No	Alice L et al., 2021
192	Rickettsiae exposure related to habitats of the oriental house rat (Rattus tanezumi, Temminck, 1844) in Salaya suburb, Thailand	Rickettsia spp.	Bacteria	Rodentia	Thailand	Warm and humid weather and human residential habitat were significantly associated with the presence of oriental house rat - a potential reservoir host for rickettsial diseases	Environmental conditions	No	Prompiram P et al. , 2020
193	Rodent-Human Interface: Behavioral Risk Factors and Leptospirosis in a Province in the Central Region of Thailand	Leptospira spp.	Bacteria	Primates	Thailand	Being male and encountering rodents and having low household income had higher seropositivity to Leptospirosis	Gender and income	Yes	Suwannarong K et al., 2022
193.1	Rodents and Risk in the Mekong Delta of Vietnam: Seroprevalence of Selected Zoonotic Viruses in Rodents and Humans	Cowpox virus, Flaviviruses, Hanta virus, Lymphocytic choriomeningitis virus, Parechoviruses	Virus	Rodentia	Vietnam	Person contact with bat had higher seropositivity to cowpox virus, however, the sample size was extremely small (n = 3)	Close contact between humans and animals	Yes	Van Cuong N et al., 2015
194	Rodents as a Source of Salmonella Contamination in Wet Markets in Thailand	Salmonella spp.	Bacteria	Rodentia	Thailand	Rodents in wet markets and their close contact with humans and food, as well as fecal contamination of food by rodents, are highlighted as risk factors for Salmonella transmission	Close contact between humans and animals	Yes	Ribas A et al., 2016
196	Salmonella in Retail Food and Wild Birds in Singapore-Prevalence, Antimicrobial Resistance, and Sequence Types	Salmonella spp.	Bacteria	Wild bird	Singapore	Humans acquiring zoonotic salmonellosis through contact with wild birds and their droppings, especially where wild birds are in close proximity to humans.	Close contact between humans and animals	Yes	Aung KT et al., 2019
197	Salmonella isolates from wild-caught Tokay geckos (Gekko gecko) imported to the U.S. from Indonesia	Salmonella spp.	Bacteria	Squamata	Indonesia	Acquired through close contact with other animals and/or humans over the trade route or their food source.	Close contact between humans and animals	Yes	Smith KF et al., 2012
201	Serologic evidence of pandemic (H1N1) 2009 virus infection in camel and Eld's deer, Thailand	Avian Influenza virus	Virus	Cervidae	Thailand	Having tourist to zoo or animal caretakers who participated in zoo activitie. Captive animals, especially zoo animals, are considered to be in frequent contact with humans. Close contact between humans and animals may facilitate virus transmission from humans to animals and vice versa	Exposure through humans deliberately visiting animals	No	Nidom CA et al., 2021
204	Serological evidence of influenza virus infection in captive wild felids, Thailand	Avian Influenza virus	Virus	Carnivora	Thailand	Close contact with the infected caretakers or tourists who engage the activities such as playing or feeding the animals	Exposure through humans deliberately visiting animals	No	Sangkachai N et al., 2019
205	Seroprevalence of Dengue, Zika, and Chikungunya Viruses in Wild Monkeys in Thailand	Chikungunya virus, Dengue virus, Zika virus	Virus	Primates	Thailand	Human activities such as hunting, deforestation, agriculture, and urbanization, as well as the presence of sylvatic cycles for dengue, Zika, and chikungunya viruses in wild monkeys	Animal habitat disruption	No	Tongthainan D et al., 2020
207	Simian adenoviruses: Molecular and serological survey in monkeys and humans in Thailand	Adenovirus	Virus	Primates	Thailand	Close proximity of monkeys and humans in certain areas. Monkeys are present in public areas, e.g., temples or historic sites, where they share the space with locals and travelers and thereby pose a risk of exposing humans to monkey pathogen	Exposure through humans deliberately visiting animals	No	Kosoltanapiwat N et al., 2020
208	Simian malaria in wild macaques: first report from Hulu Selangor district, Selangor, Malaysia	Plasmodium spp.	Parasite	Primates	Malaysia	Close proximity of competent vectors, together with monkeys and humans, leading to conditions favourable for inter-species transmission to occur.	Presence of vector in human habitat	No	Akter R, 2015
226	The characterization of low pathogenic avian influenza viruses isolated from wild birds in northern Vietnam from 2006 to 2009	Avian Influenza virus	Virus	Wild bird	Vietnam	Wild birds could possibly spread H5N1 viruses due to their movement and contacting with domestic animals and human	Animal movement patterns	No	Hiroki T et al., 2013
236	The importance of wild gecko as a source of human Salmonella infection	Salmonella spp.	Bacteria	Squamata	Vietnam	Wild geckos as a reservoir for Salmonella and a potential source of Salmonella infection in humans in Southeast Asian countries were commonly found in the residential areas and are widely distributed and seen in close contact with humans	Close contact between humans and animals	No	Nguyen KT et al., 2018
248	Trichinella infection in wild boars and synanthropic rats in northwest Vietnam	Trichinella spp.	Parasite	Rodentia, Suidae	Vietnam	Consumption of raw or undercooked meat dishes during communal events, limited awareness of the disease, and diagnostic capacity in local health centers, leading to underreporting and delayed diagnosis	Lack of awareness and knowledge, poor hygiene practices	Yes	Thi NV et al., 2014
253	Two decades of one health surveillance of Nipah virus in Thailand	Nipah virus	Virus	Chiroptera	Thailand	Viral transmission of NiV to humans is either via contact or consuming blood or meat of an infected intermediary host (such as swine, horse), or directly through consumption of raw date-palm sap contaminated with bat excreta or consumption of fruits contaminated with saliva at the surface that were bitten by bats	Lack of awareness and knowledge, poor hygiene practices	Yes	Wacharapluesadee S et al., 2021
261	Wild-Caught and Farm-Reared Amphibians are Important Reservoirs of Salmonella, A Study in North-East Thailand	Salmonella spp.	Bacteria	Anura	Thailand	Amphibians arrive alive at markets from farms or after being harvested in the wild from areas near their retail sale. Therefore, this trade provides a mechanism for Salmonella transmission to humans in the food chain.	Lack of awareness and knowledge, poor hygiene practices	Yes	Ribas A et al., 2017
270	Zoonotic pathogens survey in free-living long-tailed macaques in Thailand	Hepatitis B virus, Simian foamy virus, Plasmodium spp.	Virus, parasite	Primates	Thailand	The increase in SFV prevalence depends on age in the male group of NHPs	Animal age	No	Kaewchot S et al., 2022
295	Detection of zoonotic-borne parasites in Rattus spp. in Klang Valley, Malaysia	Parasites community	Parasite	Rodentia	Malaysia	The rat population in the urban area was maintained by the high density of residential areas around the market, continuous human activities, ample food availability, and inappropriate waste management in the market. These factors contribute to the exposure of rodents to the transmission of disease to humans.	Presence of vector in human habitat	No	Mohd-Qawiem F et al., 2022
306	Helminth communities from two urban rat populations in Kuala Lumpur, Malaysia	Helminth communities	Parasite	Rodentia	Malaysia	Rodent borne parasites pose threats to human health since people living in close proximity to rodent populations can be exposed to infection.	Close contact between humans and animals	No	Zain SN et al., 2012
309	Human contact influences the foraging behaviour and parasite community in long-tailed macaques	Helminth communities	Parasite	Primates	Thailand	Human alteration of habitat and associated modifications in nonhuman primate behaviour are likely to play a role in determining the occurrence, prevalence and intensity of zoonotic helminth infection of wild non-human primates. Human-provided food is an important factor influencing non-human primate infection.	Animal habitat disruption	No	Wenz-Muecke A, 2013
312	Identification of prevalent leptospira serovars infecting water buffaloes, cows, dogs, pigs, and rats in the Philippines	Leptospira spp.	Bacteria	Rodentia	Philippines	People acquired through direct contact with the urine of an infected animal or by exposure to urine-contaminated environment such as soil and floodwate	Exposure to contaminated water/food/soil	Yes	Gloriani NG et al., 2016
316	Monitoring Silent Spillovers Before Emergence: A Pilot Study at the Tick/Human Interface in Thailand	Chuviruses, Flaviviruses, Orthomyxoviruses, Phenuiviruses, Rhabdoviruses	Virus	Suidae	Thailand	Global and local environmental changes, the geographical repartition of ticks is increasing, leading to exposure of naive populations to new pathogens	Environmental conditions	Yes	Temmam S et al., 2019
317	Multi-Drug Resistant Pathogenic Escherichia coli Isolated from Wild Birds, Chicken, and the Environment in Malaysia	Escherichia coli	Bacteria	Wild bird	Malaysia	Interaction among wild birds, chickens, humans, and their household environments can catalyze the sharing of resistance and virulence genes	Animal movement patterns	No	Mohamed MY et al., 2022
